# Supplementary material for: 4,6-Dichloro-2-((E)-{4-[(E)-3,5-dichloro-2-hy­droxy­benzyl­idene­amino]­butyl­imino}­meth­yl)phenol
Source: Acta Crystallogr Sect E Struct Rep Online. 2012 Jun 30;68(Pt 7):o2244–5. doi: 10.1107/S1600536812028693 (PMC3394034; doi:10.1107/S1600536812028693)
Supplement: Supplementary file 2 [file e-68-o2244-Isup2.hkl]

# 
# h,k,l, Fc-squared, Fo-squared, sigma(Fo-squared) and status flag 
# 
data_I
_shelx_title ' CSBNIR in Pbcn YELLOW NEEDLE' 
_shelx_refln_list_code          4 
_shelx_F_calc_maximum      333.59 
_exptl_crystal_F_000       888.00 
_reflns_d_resolution_high  0.7798 
 
loop_ 
 _symmetry_equiv_pos_as_xyz 
 'x, y, z' 
 'x+1/2, -y+1/2, -z' 
 '-x, y, -z+1/2' 
 '-x+1/2, -y+1/2, z+1/2' 
 '-x, -y, -z' 
 '-x-1/2, y-1/2, z' 
 'x, -y, z-1/2' 
 'x-1/2, y-1/2, -z-1/2' 
 
_cell_length_a    15.8712 
_cell_length_b    12.5055 
_cell_length_c     9.4133 
_cell_angle_alpha  90.000 
_cell_angle_beta   90.000 
_cell_angle_gamma  90.000 
 
_shelx_F_squared_multiplier     1.000 
 
loop_ 
 _refln_index_h 
 _refln_index_k 
 _refln_index_l 
 _refln_F_squared_calc 
 _refln_F_squared_meas 
 _refln_F_squared_sigma 
 _refln_observed_status 
   2   0   0     4884.44     4965.15     97.91 o 
   4   0   0     8333.11     8566.28    139.60 o 
   6   0   0     2225.89     2203.93     48.80 o 
   8   0   0     1199.47     1300.80    136.32 o 
  10   0   0      455.93      449.32     25.72 o 
  12   0   0     1144.56     1164.39     60.04 o 
  14   0   0        0.25        4.11     12.67 o 
  16   0   0        2.16      -31.37     32.46 o 
  18   0   0      669.17      577.72     76.81 o 
   1   1   0     3070.43     3050.41     29.72 o 
   3   1   0     3610.98     3585.26     41.28 o 
   5   1   0     2528.71     2579.55     34.55 o 
   7   1   0     2218.63     2480.47     67.77 o 
   9   1   0      107.91      104.76     10.65 o 
  11   1   0      909.36      851.18     25.52 o 
  13   1   0       96.58       98.34     14.21 o 
  15   1   0      252.60      225.18     35.16 o 
  17   1   0       13.63        1.25     25.21 o 
  19   1   0       57.87       47.60     46.52 o 
   0   2   0     9542.41     9091.50    144.97 o 
   2   2   0     3866.89     3732.89     39.20 o 
   4   2   0     2116.35     2124.29     26.59 o 
   6   2   0      551.05      594.74     21.93 o 
   8   2   0      554.78      487.54     20.82 o 
  10   2   0     5588.96     5543.81     82.69 o 
  12   2   0      809.43      851.06     29.25 o 
  14   2   0       95.43       63.80     16.58 o 
  16   2   0     2108.52     2104.00     87.73 o 
  18   2   0      251.58      170.94     55.18 o 
  20   2   0        0.78      -29.21     43.27 o 
   1   3   0    26101.23    25679.11    282.08 o 
   3   3   0        1.15        1.53      4.54 o 
   5   3   0       34.33       15.28     23.26 o 
   7   3   0       26.44       68.64      9.33 o 
   9   3   0     6986.81     7277.63    112.77 o 
  11   3   0       57.99       47.99     10.50 o 
  13   3   0       10.27       20.85      9.97 o 
  15   3   0       51.81       22.81     22.41 o 
  17   3   0      222.85      205.56     58.42 o 
  19   3   0       78.29      104.94     55.18 o 
   0   4   0     1146.16     1152.19     45.44 o 
   2   4   0      307.05      268.04     15.45 o 
   4   4   0    12734.00    12005.01    230.98 o 
   6   4   0      245.39      224.90     19.23 o 
   8   4   0     2619.90     2543.97     99.84 o 
  10   4   0     1288.78     1424.66     33.61 o 
  12   4   0      160.21      179.69     19.50 o 
  14   4   0        0.06       -1.90     15.58 o 
  16   4   0       90.11        9.74     36.78 o 
  18   4   0       30.30       37.87     49.77 o 
   1   5   0      359.25      298.34     18.37 o 
   3   5   0     7558.62     7741.56    116.66 o 
   5   5   0      581.21      618.56     37.87 o 
   7   5   0     2672.74     2902.15     69.93 o 
   9   5   0      186.33      230.12     22.48 o 
  11   5   0      938.63      887.26     34.71 o 
  13   5   0        5.13        2.74     12.04 o 
  15   5   0      167.07      103.86     49.77 o 
  17   5   0       21.84      -38.95     40.03 o 
  19   5   0        2.42      -40.03     40.03 o 
   0   6   0      362.85      464.12     40.03 o 
   2   6   0     1118.12     1099.32     41.02 o 
   4   6   0     7396.08     7714.57    120.02 o 
   6   6   0     3204.41     3098.37    110.89 o 
   8   6   0     5335.79     5292.66    112.84 o 
  10   6   0     2418.31     2595.05     62.81 o 
  12   6   0     1980.28     2006.74     59.96 o 
  14   6   0      273.87      215.29     59.50 o 
  16   6   0       20.73      -37.87     37.87 o 
  18   6   0      101.10       59.50     53.01 o 
   1   7   0       64.63       76.65     12.93 o 
   3   7   0     4478.27     4450.56     70.72 o 
   5   7   0      308.50      329.32     28.31 o 
   7   7   0      600.32      620.29     39.49 o 
   9   7   0      154.96      193.09     23.34 o 
  11   7   0       43.65       49.68     15.83 o 
  13   7   0       78.27       59.22     17.03 o 
  15   7   0        1.94       -5.41     38.95 o 
  17   7   0       36.85       58.42     50.85 o 
   0   8   0       42.15       42.36     15.24 o 
   2   8   0     1450.89     1375.69     36.28 o 
   4   8   0     5178.80     5031.91     91.80 o 
   6   8   0     1992.87     1910.73     62.69 o 
   8   8   0     1438.69     1516.54     50.38 o 
  10   8   0      351.22      325.77     28.52 o 
  12   8   0      181.13      182.53     41.75 o 
  14   8   0       51.21      -12.98     40.03 o 
  16   8   0       11.19      -17.31     38.95 o 
   1   9   0      126.58      114.78     15.39 o 
   3   9   0     1155.39     1193.37     35.37 o 
   5   9   0       46.30       29.17     11.95 o 
   7   9   0     1615.47     1563.86     52.89 o 
   9   9   0     1519.86     1485.42     52.88 o 
  11   9   0       12.99        8.04     18.00 o 
  13   9   0        7.56       35.82     26.01 o 
  15   9   0        1.95      -22.72     40.03 o 
   0  10   0     3114.64     2934.47     74.69 o 
   2  10   0       72.56       51.30     13.43 o 
   4  10   0       20.08       21.07     13.63 o 
   6  10   0     1288.09     1321.76     53.08 o 
   8  10   0     1400.24     1414.01     59.16 o 
  10  10   0        1.73      -15.97     15.97 o 
  12  10   0      439.67      461.37    110.89 o 
  14  10   0        0.62       -1.08     43.27 o 
   1  11   0      276.86      301.15     32.82 o 
   3  11   0      477.97      449.91     28.86 o 
   5  11   0      105.69       92.28     35.27 o 
   7  11   0      513.65      544.15     39.78 o 
   9  11   0       85.56       85.12     22.82 o 
  11  11   0        1.71       23.70     18.25 o 
  13  11   0        0.05       -7.57     45.44 o 
   0  12   0     3067.61     3009.31     83.24 o 
   2  12   0        0.15       -9.19     12.72 o 
   4  12   0      241.50      248.82     29.97 o 
   6  12   0       24.14       18.22     24.52 o 
   8  12   0        5.03        0.51     17.93 o 
  10  12   0      518.89      514.86     41.60 o 
  12  12   0      219.09      149.30     60.58 o 
   1  13   0      218.36      187.53     21.69 o 
   3  13   0       37.36        5.58     16.32 o 
   5  13   0      426.77      431.93     59.99 o 
   7  13   0       28.72       20.74     20.80 o 
   9  13   0      235.38      213.04     32.27 o 
  11  13   0       21.57        1.13     62.75 o 
   0  14   0     1052.76      940.05     68.04 o 
   2  14   0      233.51      231.36     29.08 o 
   4  14   0      598.99      593.08     57.31 o 
   6  14   0        0.05        4.83     21.04 o 
   8  14   0        6.81       -2.33     23.47 o 
   1  15   0      775.43      882.27     83.84 o 
   3  15   0      267.81      231.02     45.51 o 
   5  15   0        2.58      -14.51     23.26 o 
   7  15   0        5.44       -2.69     51.93 o 
   0  16   0        7.94       81.14     50.85 o 
   1   1   1      300.83      325.09      5.54 o 
   2   1   1      835.43      822.28     10.20 o 
   3   1   1     8753.18     8713.45     63.96 o 
   4   1   1     6947.50     6899.36     54.72 o 
   5   1   1     2051.52     2009.97     24.63 o 
   6   1   1     7646.47     7448.56     65.29 o 
   7   1   1     4868.58     4779.83     45.51 o 
   8   1   1        4.73       18.18      3.56 o 
   9   1   1     2379.10     2300.46     30.97 o 
  10   1   1      338.57      304.71     12.40 o 
  11   1   1      479.77      497.68     14.60 o 
  12   1   1      142.19      135.31     14.30 o 
  13   1   1       16.48       20.84     10.09 o 
  14   1   1      149.90      157.72     14.88 o 
  15   1   1      332.10      356.29     20.05 o 
  16   1   1       26.00       -6.45     17.03 o 
  17   1   1      188.95      158.30     24.95 o 
  18   1   1        6.53      -21.03     21.36 o 
  19   1   1       25.76       -4.72     29.81 o 
  20   1   1       91.35       49.77     50.85 o 
   0   2   1       47.88       42.17      4.81 o 
   1   2   1      492.77      515.11      7.64 o 
   2   2   1     2655.46     2753.38     22.67 o 
   3   2   1      576.44      575.64      8.71 o 
   4   2   1       15.85        8.35      2.68 o 
   5   2   1     5759.03     5923.25     45.68 o 
   6   2   1      183.85      199.01      8.44 o 
   7   2   1       36.38       41.18      4.85 o 
   8   2   1     2974.78     3079.19     33.70 o 
   9   2   1       55.73       73.56      5.91 o 
  10   2   1       11.35       12.55      4.17 o 
  11   2   1     1602.54     1592.05     24.77 o 
  12   2   1       28.17       28.91      9.39 o 
  13   2   1      261.55      260.29     18.24 o 
  14   2   1       76.46       91.51     12.89 o 
  15   2   1      705.66      755.18     40.64 o 
  16   2   1       46.55       40.27     18.93 o 
  17   2   1       26.92        1.95     33.00 o 
  18   2   1      336.56      264.34     44.71 o 
  19   2   1        4.54      -20.92     30.57 o 
  20   2   1      101.65       73.03     39.01 o 
   1   3   1     6150.63     6020.32     43.50 o 
   2   3   1     4241.47     4139.08     32.79 o 
   3   3   1     3954.27     4046.42     33.67 o 
   4   3   1      139.61      142.09      5.24 o 
   5   3   1     3707.79     3810.36     36.49 o 
   6   3   1       79.68       91.97      5.55 o 
   7   3   1     3039.50     2999.03     33.66 o 
   8   3   1       93.63      121.34      7.25 o 
   9   3   1      777.85      768.27     15.14 o 
  10   3   1     1535.06     1643.25     25.72 o 
  11   3   1       84.18       99.92      9.57 o 
  12   3   1      112.46      114.04      8.09 o 
  13   3   1      394.46      369.71     20.69 o 
  14   3   1       26.93       31.35     12.10 o 
  15   3   1       22.72        7.78     13.44 o 
  16   3   1       75.70       45.98     33.00 o 
  17   3   1      514.81      453.08     53.93 o 
  18   3   1        0.02      -23.96     29.44 o 
  19   3   1       88.15       89.08     37.39 o 
   0   4   1      480.23      383.60     17.90 o 
   1   4   1     6956.27     6731.80     67.64 o 
   2   4   1     4548.36     4436.84     44.48 o 
   3   4   1     1643.28     1550.49     20.93 o 
   4   4   1       20.08       23.07      5.13 o 
   5   4   1    10780.41    10623.42    124.71 o 
   6   4   1        1.65       -5.09      5.09 o 
   7   4   1      139.62      119.86      8.81 o 
   8   4   1     1991.03     1993.85     31.75 o 
   9   4   1       23.17       15.02      5.91 o 
  10   4   1        5.67        0.29      5.82 o 
  11   4   1      161.99      171.57     10.20 o 
  12   4   1       37.02       48.52      7.48 o 
  13   4   1       32.39       30.82     14.55 o 
  14   4   1       68.90       74.97     15.76 o 
  15   4   1        0.36       11.21     19.01 o 
  16   4   1       19.76      -58.96     58.96 o 
  17   4   1       31.68      -38.41     38.41 o 
  18   4   1        9.22      -24.38     30.21 o 
  19   4   1       28.14       -6.61     31.69 o 
   1   5   1     5315.21     5334.51     58.11 o 
   2   5   1     1828.04     1842.32     27.28 o 
   3   5   1     1657.47     1522.76     24.15 o 
   4   5   1     2231.27     2201.08     53.70 o 
   5   5   1      622.20      563.63     19.81 o 
   6   5   1        0.38       -0.09      5.05 o 
   7   5   1       35.71       22.69      6.64 o 
   8   5   1      386.15      385.55     22.79 o 
   9   5   1        7.35       18.87      7.89 o 
  10   5   1      290.68      332.47     19.29 o 
  11   5   1      634.98      670.15     22.24 o 
  12   5   1      945.27      919.64     46.09 o 
  13   5   1      100.94      125.17     30.42 o 
  14   5   1      509.81      530.33     32.17 o 
  15   5   1      214.74      179.27     44.19 o 
  16   5   1       61.70        8.92     48.14 o 
  17   5   1       17.10        4.77     30.92 o 
  18   5   1        3.61      -29.39     29.39 o 
  19   5   1        0.84      -38.92     49.77 o 
   0   6   1       83.27       58.35     18.60 o 
   1   6   1     1981.95     2147.97     32.10 o 
   2   6   1      784.45      823.41     18.81 o 
   3   6   1        6.01        4.55      5.27 o 
   4   6   1     1518.28     1560.36     28.92 o 
   5   6   1      379.38      433.28     18.90 o 
   6   6   1       27.35       21.96      6.09 o 
   7   6   1      519.44      573.09     22.06 o 
   8   6   1        0.16        9.90      8.10 o 
   9   6   1       38.05       48.90     10.84 o 
  10   6   1      465.78      501.34     27.52 o 
  11   6   1      477.24      466.55     29.73 o 
  12   6   1       21.88       41.55     20.30 o 
  13   6   1       79.13       72.35     18.82 o 
  14   6   1      343.60      330.29     27.80 o 
  15   6   1       63.00       68.94     38.95 o 
  16   6   1        2.31      -10.46     29.81 o 
  17   6   1       18.84      -29.04     29.04 o 
  18   6   1        0.61      -26.77     26.77 o 
   1   7   1     4149.97     4053.50     51.70 o 
   2   7   1     2864.01     2798.91     40.06 o 
   3   7   1      866.14      894.53     22.98 o 
   4   7   1     1910.76     1818.50     30.33 o 
   5   7   1      463.01      471.71     19.86 o 
   6   7   1      151.25      154.18     12.73 o 
   7   7   1      151.24      153.41     15.12 o 
   8   7   1      446.66      486.40     23.27 o 
   9   7   1      172.75      195.89     16.03 o 
  10   7   1        0.25        4.40     10.16 o 
  11   7   1     2248.06     2323.20     45.57 o 
  12   7   1      136.41      164.32     24.79 o 
  13   7   1        0.14       14.61     16.20 o 
  14   7   1      204.98      198.87     23.56 o 
  15   7   1      338.71      303.03     71.94 o 
  16   7   1        1.38      -22.16     28.03 o 
  17   7   1        1.35      -27.03     27.03 o 
  18   7   1       24.99        3.82     33.98 o 
   0   8   1      372.84      403.14     27.06 o 
   1   8   1      245.82      234.70     13.28 o 
   2   8   1       38.38       37.81      8.58 o 
   3   8   1       71.36       66.57      9.56 o 
   4   8   1       15.07        8.37      6.84 o 
   5   8   1      601.36      599.55     28.25 o 
   6   8   1      127.93      122.04     10.32 o 
   7   8   1      147.40      193.91     18.09 o 
   8   8   1       73.58       65.26     12.60 o 
   9   8   1      373.63      409.18     23.15 o 
  10   8   1      165.53      174.89     16.71 o 
  11   8   1      977.26      956.14     31.17 o 
  12   8   1      883.76      891.24     36.01 o 
  13   8   1      169.31      196.35     34.20 o 
  14   8   1      701.01      691.56     88.54 o 
  15   8   1      230.37       78.57     71.94 o 
  16   8   1        0.16       31.53     33.88 o 
  17   8   1       47.73      -17.74     30.49 o 
   1   9   1     1356.30     1382.29     38.08 o 
   2   9   1      944.69      894.75     30.04 o 
   3   9   1      352.24      337.62     19.19 o 
   4   9   1       63.68       47.68     10.91 o 
   5   9   1     2238.18     2208.22     37.66 o 
   6   9   1        5.75       10.52     10.47 o 
   7   9   1     1194.32     1182.40     35.76 o 
   8   9   1      140.86      145.38     16.73 o 
   9   9   1        0.05        0.10     10.97 o 
  10   9   1      179.71      245.05     23.53 o 
  11   9   1        1.90        8.56     11.24 o 
  12   9   1      139.80      116.89     22.81 o 
  13   9   1      178.84      197.42     25.06 o 
  14   9   1       13.11      -21.91     21.91 o 
  15   9   1       13.49       -8.58     31.88 o 
  16   9   1        0.08      -30.29     30.29 o 
   0  10   1     1468.29     1378.12     55.18 o 
   1  10   1      865.05      931.29     28.56 o 
   2  10   1     1009.80      997.39     29.45 o 
   3  10   1     1386.77     1352.28     31.32 o 
   4  10   1     1649.22     1595.58     33.76 o 
   5  10   1      398.81      405.99     24.84 o 
   6  10   1      172.58      219.66     26.19 o 
   7  10   1       24.00       14.80     11.40 o 
   8  10   1      156.46      129.41     17.02 o 
   9  10   1        0.15      -11.74     11.74 o 
  10  10   1       22.08       21.26     12.58 o 
  11  10   1       11.34       18.10     15.67 o 
  12  10   1       64.99       45.99     22.02 o 
  13  10   1       78.39       58.76     25.87 o 
  14  10   1       56.75       20.09     33.56 o 
  15  10   1       94.92      100.40     67.62 o 
   1  11   1       19.03       13.20      9.28 o 
   2  11   1      216.80      176.32     15.70 o 
   3  11   1      885.58      941.84     32.33 o 
   4  11   1       68.33       64.35     12.78 o 
   5  11   1       81.36       73.82     13.71 o 
   6  11   1      955.91      986.73     39.92 o 
   7  11   1       29.73       33.50     14.07 o 
   8  11   1       38.78       52.64     14.98 o 
   9  11   1      215.15      230.13     23.01 o 
  10  11   1        0.79      -10.68     12.03 o 
  11  11   1       26.44       26.14     16.50 o 
  12  11   1       42.94       58.74     20.50 o 
  13  11   1        2.41       19.03     45.24 o 
  14  11   1        1.20      -25.23     33.27 o 
   0  12   1      549.63      525.04     33.72 o 
   1  12   1        1.75       -0.56      9.39 o 
   2  12   1       86.93       50.05     11.43 o 
   3  12   1       87.94      101.96     14.86 o 
   4  12   1       10.92        9.75     12.95 o 
   5  12   1        1.60      -12.10     13.92 o 
   6  12   1        1.63       -6.69     15.66 o 
   7  12   1       80.22       88.93     21.77 o 
   8  12   1        0.49      -14.37     14.37 o 
   9  12   1        0.24        7.14     15.21 o 
  10  12   1       14.84       26.94     15.84 o 
  11  12   1       16.16        8.31     19.36 o 
  12  12   1        2.72      -25.54     26.02 o 
  13  12   1       68.90       61.34     41.29 o 
   1  13   1       40.07       20.74     10.92 o 
   2  13   1        9.48      -10.11     10.11 o 
   3  13   1      280.24      313.33     21.44 o 
   4  13   1      428.93      376.43     26.99 o 
   5  13   1      246.64      211.25     26.69 o 
   6  13   1      117.42       89.57     20.65 o 
   7  13   1      505.64      437.44     32.55 o 
   8  13   1        8.02      -15.97     15.97 o 
   9  13   1      168.65      166.27     31.99 o 
  10  13   1      181.96      211.05     30.90 o 
  11  13   1       24.46       42.23     34.82 o 
   0  14   1      162.70      190.74     27.24 o 
   1  14   1       57.17       38.89     13.71 o 
   2  14   1       92.19       98.26     16.06 o 
   3  14   1        0.51      -12.96     12.96 o 
   4  14   1       78.08       67.94     17.14 o 
   5  14   1      335.92      279.71     26.43 o 
   6  14   1        4.14      -16.15     16.15 o 
   7  14   1       62.99       53.27     25.40 o 
   8  14   1      150.13      155.47     39.56 o 
   9  14   1        1.21      -22.29     26.49 o 
   1  15   1       39.80       12.25     16.78 o 
   2  15   1        1.35      -13.38     14.41 o 
   3  15   1       97.73       54.39     17.72 o 
   4  15   1       37.47       34.41     17.55 o 
   5  15   1      129.35      160.37     21.75 o 
   6  15   1       54.72       56.44     20.24 o 
   7  15   1      193.70      116.99     51.39 o 
   0   0   2      918.10     1076.15     23.15 o 
   1   0   2      320.52      312.70     10.20 o 
   2   0   2     5856.55     5538.58     77.34 o 
   3   0   2   111283.02   104631.98   2404.36 o 
   4   0   2    20249.42    19984.52    349.18 o 
   5   0   2     3133.89     3232.58     78.38 o 
   6   0   2      120.08      113.26      8.24 o 
   7   0   2      145.32      155.93     11.39 o 
   8   0   2     4348.62     4323.42     75.72 o 
   9   0   2      206.65      192.78     21.21 o 
  10   0   2      354.41      413.29     35.19 o 
  11   0   2       60.75       45.22     18.00 o 
  12   0   2      772.27      754.69     75.19 o 
  13   0   2      180.42      177.44     67.62 o 
  14   0   2        4.47       10.82     18.18 o 
  15   0   2      740.86      742.65     84.93 o 
  16   0   2       10.50      -25.55     25.55 o 
  17   0   2        4.86      -24.02     24.02 o 
  18   0   2       69.73        6.63     39.49 o 
  19   0   2        0.16      -35.70     35.70 o 
   1   1   2    11607.32    11753.21     88.54 o 
   2   1   2     1226.05     1251.97     16.28 o 
   3   1   2    14558.37    14909.14    139.61 o 
   4   1   2     4567.70     4629.84     70.34 o 
   5   1   2     5374.66     5457.30     59.56 o 
   6   1   2       85.22      131.33      8.28 o 
   7   1   2      609.85      597.14     14.64 o 
   8   1   2      186.98      236.43     13.39 o 
   9   1   2      497.88      518.21     16.37 o 
  10   1   2       15.78       18.01      8.12 o 
  11   1   2      130.31      105.52     14.58 o 
  12   1   2      129.79      146.71     17.64 o 
  13   1   2       26.87       17.74     15.62 o 
  14   1   2      199.22      201.56     20.39 o 
  15   1   2      256.66      263.16     21.20 o 
  16   1   2       63.22       36.22     13.99 o 
  17   1   2       30.18      -20.46     20.46 o 
  18   1   2        3.85      -20.32     20.32 o 
  19   1   2       51.68       -9.46     31.25 o 
  20   1   2        4.10      -12.98     48.68 o 
   0   2   2     6367.99     6626.61     69.78 o 
   1   2   2     2739.69     2754.66     25.67 o 
   2   2   2       54.80       48.08      4.95 o 
   3   2   2      300.62      308.24      8.16 o 
   4   2   2     1723.97     1682.36     23.74 o 
   5   2   2       27.76       31.77      4.41 o 
   6   2   2     3260.36     3479.80     39.41 o 
   7   2   2     1560.19     1608.07     28.87 o 
   8   2   2     1584.86     1532.82     27.21 o 
   9   2   2      419.63      438.86     16.37 o 
  10   2   2        1.19       -6.61     10.93 o 
  11   2   2        2.53        4.28     10.54 o 
  12   2   2        5.70       -0.10     11.78 o 
  13   2   2     3522.65     3537.28     72.92 o 
  14   2   2       30.13       20.80     13.17 o 
  15   2   2       25.37      -11.76     11.76 o 
  16   2   2        0.01        2.74     19.09 o 
  17   2   2       13.57      -19.55     19.55 o 
  18   2   2        1.37      -25.98     25.98 o 
  19   2   2       86.94       11.96     32.79 o 
   1   3   2     4590.31     4530.13     40.56 o 
   2   3   2     5063.32     5056.81     49.54 o 
   3   3   2      226.92      219.62      7.34 o 
   4   3   2     2519.74     2392.17     24.34 o 
   5   3   2      115.88      143.11      8.51 o 
   6   3   2     3412.55     3551.41     38.72 o 
   7   3   2      924.60      947.39     18.67 o 
   8   3   2       38.56       34.54      8.30 o 
   9   3   2      335.39      324.20     25.77 o 
  10   3   2       63.70       58.10     12.71 o 
  11   3   2        2.61        6.24     11.27 o 
  12   3   2      939.50      992.46     63.98 o 
  13   3   2       78.54       72.25     14.10 o 
  14   3   2      165.41      195.48     31.27 o 
  15   3   2       15.12       17.25     13.85 o 
  16   3   2       89.41       81.92     19.08 o 
  17   3   2       57.49       46.62     32.45 o 
  18   3   2        6.05      -27.54     27.54 o 
  19   3   2       54.32       47.95     43.82 o 
   0   4   2       37.02        7.53      7.46 o 
   1   4   2     5775.51     5736.72     61.95 o 
   2   4   2     1288.99     1325.28     23.36 o 
   3   4   2      106.97      152.09      7.63 o 
   4   4   2       21.06       14.33      4.25 o 
   5   4   2     1222.39     1198.19     17.61 o 
   6   4   2     4062.51     4401.30     45.44 o 
   7   4   2     2465.48     2454.17     34.69 o 
   8   4   2      991.94     1026.36     21.67 o 
   9   4   2      368.60      398.68     23.06 o 
  10   4   2       17.23       31.92     12.04 o 
  11   4   2      109.74      105.20     15.38 o 
  12   4   2     1136.19     1138.87     57.37 o 
  13   4   2      302.30      286.27     20.16 o 
  14   4   2       59.66       80.27     16.52 o 
  15   4   2       18.67      -10.20     15.92 o 
  16   4   2      173.19      172.75     33.19 o 
  17   4   2       66.14       11.46     30.15 o 
  18   4   2       13.61      -33.54     33.54 o 
  19   4   2       34.21      -30.98     30.98 o 
   1   5   2      954.86      914.43     20.95 o 
   2   5   2      560.20      560.06     15.78 o 
   3   5   2       23.93       42.15      6.61 o 
   4   5   2     1042.52     1026.26     21.86 o 
   5   5   2       81.53       71.59      7.80 o 
   6   5   2      305.34      288.31     12.02 o 
   7   5   2      273.29      236.83     21.30 o 
   8   5   2       99.44      111.20     21.07 o 
   9   5   2       12.84       24.31     11.56 o 
  10   5   2      184.30      242.59     35.68 o 
  11   5   2      143.53      157.76     21.77 o 
  12   5   2       47.22       70.87     17.78 o 
  13   5   2        0.79       21.00     15.39 o 
  14   5   2      246.57      271.16     28.10 o 
  15   5   2      130.53      181.21     46.54 o 
  16   5   2        0.18        1.52     24.02 o 
  17   5   2        9.03      -29.75     29.75 o 
  18   5   2        0.05      -29.39     29.39 o 
  19   5   2        2.95       -6.80     47.06 o 
   0   6   2    14858.70    15145.29    223.57 o 
   1   6   2      759.63      756.77     20.56 o 
   2   6   2       40.56       48.97      7.78 o 
   3   6   2      737.12      781.56     20.66 o 
   4   6   2     5068.64     4955.16     63.37 o 
   5   6   2     3515.37     3425.12     54.50 o 
   6   6   2      124.18      153.28     13.53 o 
   7   6   2     4240.26     4152.35     63.88 o 
   8   6   2        0.08       -6.88      7.29 o 
   9   6   2     2260.81     2225.76     49.26 o 
  10   6   2      550.37      550.22     38.26 o 
  11   6   2       69.27       82.10     19.42 o 
  12   6   2       55.79       80.00     22.94 o 
  13   6   2      186.61      239.00     27.16 o 
  14   6   2        4.47       17.71     16.93 o 
  15   6   2        7.49       19.36     16.50 o 
  16   6   2      215.52      179.59     60.58 o 
  17   6   2      214.77       53.90     37.40 o 
  18   6   2       59.47       17.10     35.52 o 
   1   7   2     1020.62     1097.33     24.65 o 
   2   7   2      263.25      277.59     15.30 o 
   3   7   2       53.09       32.89      8.15 o 
   4   7   2       97.52      103.18     10.54 o 
   5   7   2       23.34        6.21      8.32 o 
   6   7   2     1187.06     1172.74     30.97 o 
   7   7   2      243.03      269.65     15.59 o 
   8   7   2       20.10       12.01      9.09 o 
   9   7   2      856.98      882.42     33.47 o 
  10   7   2      150.40      147.96     17.89 o 
  11   7   2      235.12      210.05     26.18 o 
  12   7   2       11.60       12.35     15.86 o 
  13   7   2      115.24      100.99     27.45 o 
  14   7   2        1.64       -0.85     16.52 o 
  15   7   2      116.82      107.63     23.61 o 
  16   7   2        2.98      -28.50     28.50 o 
  17   7   2        2.75      -30.14     30.14 o 
   0   8   2     3007.30     2941.65     68.79 o 
   1   8   2      374.82      351.72     17.20 o 
   2   8   2      288.66      262.48     14.85 o 
   3   8   2      458.13      462.87     20.20 o 
   4   8   2      267.58      260.15     15.50 o 
   5   8   2     1737.21     1755.62     40.22 o 
   6   8   2       18.22       21.49     11.92 o 
   7   8   2      203.84      198.13     20.49 o 
   8   8   2      321.48      282.97     21.90 o 
   9   8   2      107.67       92.25     17.33 o 
  10   8   2       58.07       77.48     15.65 o 
  11   8   2      166.70      208.32     26.44 o 
  12   8   2      187.76      186.37     44.30 o 
  13   8   2       95.29      111.10     22.64 o 
  14   8   2      128.48      153.43     30.04 o 
  15   8   2      159.00      120.33     33.79 o 
  16   8   2       29.95      -33.00     33.00 o 
  17   8   2       12.44      -27.26     31.41 o 
   1   9   2      911.57      841.74     25.74 o 
   2   9   2       61.27       44.82      9.81 o 
   3   9   2      859.52      794.92     32.66 o 
   4   9   2      632.80      659.52     29.76 o 
   5   9   2      151.09      154.70     13.44 o 
   6   9   2     1309.17     1324.34     51.08 o 
   7   9   2       84.05       69.37     13.79 o 
   8   9   2        6.50      -12.04     12.04 o 
   9   9   2     1278.46     1336.64     62.15 o 
  10   9   2      218.94      233.92     32.55 o 
  11   9   2       18.13        6.41     16.21 o 
  12   9   2      141.09      139.56     25.86 o 
  13   9   2       20.04       -7.08     18.23 o 
  14   9   2       52.36       83.15     22.44 o 
  15   9   2        0.38        7.31     27.77 o 
  16   9   2      104.97       23.78     37.88 o 
   0  10   2       14.68       24.69     13.05 o 
   1  10   2       22.72        5.86      8.95 o 
   2  10   2       29.23       30.29     10.11 o 
   3  10   2     1791.20     1780.59     37.34 o 
   4  10   2      735.05      742.21     28.06 o 
   5  10   2      384.26      397.50     37.39 o 
   6  10   2        1.90        4.43     11.18 o 
   7  10   2       22.24       24.15     12.45 o 
   8  10   2      199.66      206.46     22.50 o 
   9  10   2        6.38       15.23     14.82 o 
  10  10   2        0.02        1.39     14.71 o 
  11  10   2      157.97      167.23     31.26 o 
  12  10   2       15.95       41.89     21.37 o 
  13  10   2       23.49       15.20     20.79 o 
  14  10   2       13.35       -8.76     33.54 o 
  15  10   2       10.42       21.88     41.11 o 
   1  11   2      186.74      183.50     14.66 o 
   2  11   2        0.21       -8.14      8.14 o 
   3  11   2      268.10      281.96     18.66 o 
   4  11   2      535.42      522.77     29.48 o 
   5  11   2      161.11      191.91     23.93 o 
   6  11   2      310.20      324.12     24.86 o 
   7  11   2       34.79       17.54     13.84 o 
   8  11   2       10.35        9.44     15.31 o 
   9  11   2      148.96      152.45     28.26 o 
  10  11   2       47.17       48.47     21.96 o 
  11  11   2       30.31       13.45     26.15 o 
  12  11   2       27.01       29.97     23.21 o 
  13  11   2        4.61       -5.51     21.32 o 
  14  11   2        0.00      -24.28     24.28 o 
   0  12   2       18.14       48.40     16.50 o 
   1  12   2       75.12       75.03     12.79 o 
   2  12   2        0.87        8.09     10.96 o 
   3  12   2      624.38      657.45     31.75 o 
   4  12   2      157.92      209.85     27.26 o 
   5  12   2        3.49       20.56     13.86 o 
   6  12   2        5.61        2.28     13.41 o 
   7  12   2      106.65      128.03     26.70 o 
   8  12   2      593.80      681.43     41.27 o 
   9  12   2      104.21      152.80     23.49 o 
  10  12   2      194.02      226.55     41.41 o 
  11  12   2       30.33       16.27     21.44 o 
  12  12   2      187.93      247.53     44.32 o 
  13  12   2      319.64      309.07     50.66 o 
   1  13   2        1.24       -3.24     10.04 o 
   2  13   2      346.67      359.78     24.71 o 
   3  13   2      115.43      118.07     20.32 o 
   4  13   2        4.86        9.26     12.83 o 
   5  13   2       17.14        5.56     13.29 o 
   6  13   2       57.05       72.35     20.74 o 
   7  13   2        0.17       13.53     18.32 o 
   8  13   2        6.87       25.31     18.91 o 
   9  13   2       99.35       83.67     45.81 o 
  10  13   2      191.64      182.75     32.62 o 
  11  13   2        2.24      -15.23     23.87 o 
   0  14   2      486.15      530.05     56.34 o 
   1  14   2      308.27      318.27     23.85 o 
   2  14   2      201.05      242.67     21.86 o 
   3  14   2      228.18      350.10     34.55 o 
   4  14   2      224.26      243.97     23.83 o 
   5  14   2       29.51        5.82     17.48 o 
   6  14   2      204.14      175.92     24.48 o 
   7  14   2       13.09      -14.34     18.06 o 
   8  14   2       54.29       72.21     27.20 o 
   9  14   2       14.03      -20.72     20.72 o 
   1  15   2        0.26      -13.61     13.61 o 
   2  15   2      160.44      181.41     21.81 o 
   3  15   2       68.79       40.23     17.24 o 
   4  15   2      143.22      113.63     26.93 o 
   5  15   2       54.31       72.13     20.80 o 
   6  15   2       18.21       -0.99     18.05 o 
   1   1   3    10906.90    10834.65     91.32 o 
   2   1   3     7511.27     7301.05     82.54 o 
   3   1   3      517.51      494.46     18.18 o 
   4   1   3      257.64      270.11     23.79 o 
   5   1   3     2074.06     2239.43     47.35 o 
   6   1   3     1844.73     1691.92     41.20 o 
   7   1   3      303.91      263.35     11.30 o 
   8   1   3      138.13      150.43     10.86 o 
   9   1   3      334.10      350.60     22.74 o 
  10   1   3      594.20      601.59     22.08 o 
  11   1   3     1141.67     1101.30     25.76 o 
  12   1   3      235.25      245.94     24.52 o 
  13   1   3       37.86       24.18     14.24 o 
  14   1   3        4.34      -10.49     13.11 o 
  15   1   3      205.54      171.11     21.35 o 
  16   1   3       40.96       35.77     16.92 o 
  17   1   3       81.67       94.22     18.27 o 
  18   1   3      114.16      107.66     29.86 o 
  19   1   3       21.99       21.68     37.32 o 
   0   2   3     1016.67     1058.01     22.38 o 
   1   2   3      358.35      356.09     10.18 o 
   2   2   3     3271.58     3275.64     35.25 o 
   3   2   3     1636.57     1683.18     32.70 o 
   4   2   3       45.41       40.82      5.95 o 
   5   2   3     1929.27     2129.44     30.91 o 
   6   2   3       94.24       82.01      7.95 o 
   7   2   3       22.00       34.29      4.75 o 
   8   2   3     2175.45     2193.24     29.94 o 
   9   2   3       99.01       86.01     10.40 o 
  10   2   3      654.44      667.29     25.48 o 
  11   2   3      410.42      416.12     27.39 o 
  12   2   3     1101.65     1048.26     38.88 o 
  13   2   3        0.65      -10.85     16.40 o 
  14   2   3     1012.27      936.82     42.42 o 
  15   2   3        4.84       23.75     15.40 o 
  16   2   3        0.60        5.49     15.15 o 
  17   2   3        4.73       15.85     15.13 o 
  18   2   3       64.04       64.91     51.93 o 
  19   2   3        0.31      -27.25     27.25 o 
   1   3   3      138.85      162.36      8.71 o 
   2   3   3     4265.85     4267.58     46.02 o 
   3   3   3      752.96      679.37     14.44 o 
   4   3   3       20.33       20.16      6.89 o 
   5   3   3       17.08       12.33      5.95 o 
   6   3   3     4852.01     5021.80     58.42 o 
   7   3   3      105.11       97.20      7.54 o 
   8   3   3       55.25       74.88      9.29 o 
   9   3   3        8.81        4.07      5.82 o 
  10   3   3      643.20      656.44     35.41 o 
  11   3   3        1.15      -11.40     11.40 o 
  12   3   3        2.67       17.79     15.46 o 
  13   3   3       74.54       94.37     17.52 o 
  14   3   3      965.87      913.62     66.52 o 
  15   3   3        0.71      -13.09     13.09 o 
  16   3   3        4.58        4.34     14.98 o 
  17   3   3      160.32      162.65     34.77 o 
  18   3   3        6.71       53.01     49.77 o 
  19   3   3        0.08      -30.21     30.21 o 
   0   4   3     3500.54     3342.01     80.35 o 
   1   4   3       71.37       59.58      7.59 o 
   2   4   3    11406.82    11497.19    111.66 o 
   3   4   3      186.88      225.26     11.40 o 
   4   4   3      924.28     1041.54     18.24 o 
   5   4   3      103.82      124.37      7.23 o 
   6   4   3      277.55      354.83     16.70 o 
   7   4   3       94.51       96.49      9.56 o 
   8   4   3     1576.63     1545.41     38.17 o 
   9   4   3        5.37       12.76      9.53 o 
  10   4   3      110.25       91.32     32.79 o 
  11   4   3      653.88      581.58     46.56 o 
  12   4   3       19.65       16.24     16.87 o 
  13   4   3      169.57      201.90     22.10 o 
  14   4   3      127.35      107.57     20.44 o 
  15   4   3       19.77       42.24     19.29 o 
  16   4   3      108.26      120.48     24.26 o 
  17   4   3       97.87      110.63     33.52 o 
  18   4   3      117.63      109.27     61.67 o 
  19   4   3       57.70       31.35     37.27 o 
   1   5   3      286.32      304.48     17.43 o 
   2   5   3     2289.86     2212.01     34.92 o 
   3   5   3      777.90      860.25     25.75 o 
   4   5   3        0.04       -3.79      6.07 o 
   5   5   3      160.69      156.10     12.04 o 
   6   5   3      491.24      483.69     14.52 o 
   7   5   3     1864.64     1827.64     27.16 o 
   8   5   3       66.82       54.34     11.49 o 
   9   5   3     1588.93     1567.56     38.72 o 
  10   5   3     1292.52     1341.30    108.93 o 
  11   5   3      478.10      484.26     35.35 o 
  12   5   3        4.21        6.06     14.93 o 
  13   5   3       82.76       75.52     20.36 o 
  14   5   3        0.09      -16.12     16.12 o 
  15   5   3       59.18       41.73     20.05 o 
  16   5   3       48.44       66.12     22.37 o 
  17   5   3       26.33       93.04     55.18 o 
  18   5   3        3.83        5.41     51.93 o 
   0   6   3       36.60       34.12     11.02 o 
   1   6   3      568.64      602.81     20.13 o 
   2   6   3     1013.04     1032.44     25.72 o 
   3   6   3       15.71       15.05      7.17 o 
   4   6   3      560.91      678.25     22.74 o 
   5   6   3        2.00       -8.54      8.54 o 
   6   6   3       36.96       33.00      8.21 o 
   7   6   3     1251.42     1307.51     27.39 o 
   8   6   3      204.70      171.06     16.37 o 
   9   6   3       12.54       12.79      7.74 o 
  10   6   3       44.74       50.32     17.50 o 
  11   6   3       16.05       -1.43     18.19 o 
  12   6   3        0.15      -13.27     16.13 o 
  13   6   3        0.05      -10.27     16.19 o 
  14   6   3        5.50      -25.92     29.82 o 
  15   6   3        8.33       26.82     19.12 o 
  16   6   3       42.59       40.77     21.27 o 
  17   6   3       48.80       80.06     57.34 o 
  18   6   3       28.88      126.58     64.91 o 
   1   7   3     1307.56     1261.68     29.30 o 
   2   7   3     1030.32      958.34     23.55 o 
   3   7   3     1248.77     1178.06     45.48 o 
   4   7   3       41.26       31.47      8.73 o 
   5   7   3       46.66       27.81      9.57 o 
   6   7   3     2165.52     2160.66     39.57 o 
   7   7   3     1492.36     1466.66     35.65 o 
   8   7   3     1246.67     1210.06     36.08 o 
   9   7   3     1078.28     1063.71     37.46 o 
  10   7   3       32.17       69.22     19.41 o 
  11   7   3       10.24       -9.03     14.95 o 
  12   7   3       60.37       40.91     19.42 o 
  13   7   3        0.03      -16.04     16.04 o 
  14   7   3      228.88      276.22     53.88 o 
  15   7   3       21.49       22.34     19.78 o 
  16   7   3        0.95      -26.25     26.25 o 
  17   7   3      127.13      140.64     63.83 o 
   0   8   3        0.40        9.46     11.00 o 
   1   8   3       11.92       16.26      7.93 o 
   2   8   3      750.74      761.31     24.34 o 
   3   8   3        0.75        6.61      7.30 o 
   4   8   3       16.27       13.43      8.66 o 
   5   8   3      208.68      213.91     18.14 o 
   6   8   3       77.30       82.32     13.17 o 
   7   8   3       27.03       17.95     10.57 o 
   8   8   3     1737.16     1686.58     42.09 o 
   9   8   3      878.32      872.78     59.26 o 
  10   8   3      221.02      210.12     27.92 o 
  11   8   3      138.95      155.88     31.13 o 
  12   8   3       65.13       31.07     20.84 o 
  13   8   3       13.87      -11.48     24.64 o 
  14   8   3       24.47       80.39     24.97 o 
  15   8   3       65.86       94.18     29.34 o 
  16   8   3       34.24      109.99     44.36 o 
   1   9   3      104.65       76.77     11.37 o 
   2   9   3     2527.48     2599.27     45.09 o 
   3   9   3      252.72      256.63     16.51 o 
   4   9   3       34.07       23.79      9.72 o 
   5   9   3       39.09       40.99     12.14 o 
   6   9   3      183.03      184.50     19.10 o 
   7   9   3       37.94       29.39     11.19 o 
   8   9   3      266.94      267.51     20.85 o 
   9   9   3      388.77      370.99     39.98 o 
  10   9   3      835.23      778.31     60.54 o 
  11   9   3        4.98       39.96     19.68 o 
  12   9   3       10.58       -2.03     18.77 o 
  13   9   3       24.30       16.29     20.51 o 
  14   9   3       67.84      134.80     28.25 o 
  15   9   3       29.49       47.11     23.38 o 
  16   9   3        0.79      -43.27     43.27 o 
   0  10   3     1019.46     1022.36     41.28 o 
   1  10   3     2146.81     2045.31     41.15 o 
   2  10   3      364.82      347.49     19.99 o 
   3  10   3      106.81      126.89     19.31 o 
   4  10   3       23.41       15.30      9.31 o 
   5  10   3       40.66       44.42     12.74 o 
   6  10   3      179.53      189.76     20.19 o 
   7  10   3      312.56      264.00     24.24 o 
   8  10   3      707.07      815.13     41.16 o 
   9  10   3       21.93       14.68     15.86 o 
  10  10   3       37.05       56.81     22.85 o 
  11  10   3      462.76      516.15     43.57 o 
  12  10   3       36.59       71.89     34.82 o 
  13  10   3       47.72       52.17     22.87 o 
  14  10   3       17.79        0.12     32.16 o 
  15  10   3        1.63       39.23     33.98 o 
   1  11   3      517.53      560.20     25.63 o 
   2  11   3       66.40       58.71     11.96 o 
   3  11   3       37.11       40.54     11.46 o 
   4  11   3       18.80       19.07     11.51 o 
   5  11   3       48.94       40.91     12.08 o 
   6  11   3      165.97      155.34     19.50 o 
   7  11   3        5.91        8.30     12.80 o 
   8  11   3      126.66      126.94     18.03 o 
   9  11   3      214.85      262.11     34.35 o 
  10  11   3       31.58       71.57     24.36 o 
  11  11   3        4.27        7.45     19.67 o 
  12  11   3       46.93       47.51     24.08 o 
  13  11   3       78.09       49.21     22.31 o 
   0  12   3        8.59       32.60     15.47 o 
   1  12   3      198.55      160.38     15.76 o 
   2  12   3       28.37       35.22     11.32 o 
   3  12   3      225.94      239.15     22.75 o 
   4  12   3       24.38       10.93     12.17 o 
   5  12   3       91.67      137.53     19.43 o 
   6  12   3       18.77       -1.71     12.76 o 
   7  12   3        1.19      -12.87     12.87 o 
   8  12   3       17.50       -8.33     15.48 o 
   9  12   3       25.59        6.38     19.12 o 
  10  12   3      226.29      217.03     33.91 o 
  11  12   3        0.82        0.94     22.79 o 
  12  12   3       12.10       -9.84     36.23 o 
   1  13   3      443.46      431.17     25.79 o 
   2  13   3      346.75      306.69     22.84 o 
   3  13   3        0.45       -2.47     12.33 o 
   4  13   3        8.76        4.97     12.83 o 
   5  13   3       76.72       69.78     20.97 o 
   6  13   3      316.50      388.06     27.65 o 
   7  13   3       90.30       70.64     19.20 o 
   8  13   3        0.00        9.39     20.88 o 
   9  13   3        6.63       35.26     24.40 o 
  10  13   3       11.38       25.00     24.54 o 
   0  14   3       75.88      146.72     54.73 o 
   1  14   3       75.16       61.26     15.45 o 
   2  14   3      214.45      246.89     22.01 o 
   3  14   3      164.53      175.42     20.37 o 
   4  14   3       12.87      -13.30     15.11 o 
   5  14   3       47.31       38.34     15.82 o 
   6  14   3        0.01       21.08     16.88 o 
   7  14   3        6.56       -4.89     19.67 o 
   8  14   3       41.82       82.43     24.77 o 
   1  15   3      121.53      125.20     21.52 o 
   2  15   3      236.79      256.29     26.76 o 
   3  15   3        1.48        0.59     14.19 o 
   4  15   3       47.62       40.73     15.95 o 
   5  15   3       89.02       47.03     18.80 o 
   0   0   4     2466.52     2564.18     56.13 o 
   1   0   4     1130.54     1079.30     34.33 o 
   2   0   4       55.74       86.80     16.77 o 
   3   0   4      233.17      289.44     22.83 o 
   4   0   4     1026.53     1063.11     45.71 o 
   5   0   4     9073.71     9067.91    189.39 o 
   6   0   4    10825.92    10987.21    261.81 o 
   7   0   4     7960.01     8397.26    373.24 o 
   8   0   4      325.46      349.84     35.09 o 
   9   0   4     2009.78     2065.98     75.86 o 
  10   0   4       55.85       45.69      8.75 o 
  11   0   4     1038.61     1166.19     67.08 o 
  12   0   4      421.13      382.13     53.01 o 
  13   0   4        2.26        0.04     18.72 o 
  14   0   4       48.73       40.77     23.91 o 
  15   0   4        4.20        7.65     25.42 o 
  16   0   4        1.67       24.78     32.46 o 
  17   0   4       49.53       41.14     27.54 o 
  18   0   4        2.29       15.15     40.03 o 
  19   0   4       52.19       23.80     47.60 o 
   1   1   4     1294.13     1295.05     19.81 o 
   2   1   4        5.78       17.20      5.64 o 
   3   1   4       38.79        6.88      4.91 o 
   4   1   4      755.81      874.06     21.09 o 
   5   1   4      952.79      985.76     32.77 o 
   6   1   4     6957.36     7182.79    114.28 o 
   7   1   4      230.96      225.24     20.30 o 
   8   1   4      323.72      350.07     24.55 o 
   9   1   4        2.26        3.73      8.93 o 
  10   1   4       14.59       15.97      8.47 o 
  11   1   4       35.25       44.84     16.40 o 
  12   1   4      885.44      816.54     40.60 o 
  13   1   4        2.53        5.50     14.05 o 
  14   1   4      178.27      204.94     23.77 o 
  15   1   4       18.14       19.79     16.55 o 
  16   1   4       22.40        1.73     16.21 o 
  17   1   4        4.14      -11.71     15.87 o 
  18   1   4       12.00        4.63     21.37 o 
  19   1   4       49.23      125.50     56.26 o 
   0   2   4      533.48      509.94     18.43 o 
   1   2   4     1811.39     1855.72     28.45 o 
   2   2   4        4.04        7.49      3.83 o 
   3   2   4       83.02      106.20     12.35 o 
   4   2   4      679.88      581.18     20.13 o 
   5   2   4     2669.59     2429.57     42.38 o 
   6   2   4     2383.41     2377.43     35.12 o 
   7   2   4      301.85      242.02     10.66 o 
   8   2   4      325.18      342.62     10.30 o 
   9   2   4     1049.85     1091.57     19.59 o 
  10   2   4     1863.45     1883.28     32.51 o 
  11   2   4      487.68      431.07     29.87 o 
  12   2   4      184.18      161.04     21.86 o 
  13   2   4        5.87        5.32     13.46 o 
  14   2   4        8.20        4.61     15.56 o 
  15   2   4       14.25       41.38     21.47 o 
  16   2   4       69.02       44.50     19.25 o 
  17   2   4       57.31       69.19     20.65 o 
  18   2   4        6.13      -23.57     23.57 o 
  19   2   4        3.61       -6.49     45.44 o 
   1   3   4        3.77        9.33      5.68 o 
   2   3   4     1836.73     1853.21     28.33 o 
   3   3   4     2747.64     2936.83     38.32 o 
   4   3   4     3766.85     3891.42     64.09 o 
   5   3   4      927.03     1010.83     27.22 o 
   6   3   4      747.33      738.13     21.28 o 
   7   3   4      232.07      242.86     17.74 o 
   8   3   4      240.47      233.88     12.12 o 
   9   3   4      133.24      149.96      9.55 o 
  10   3   4      848.49      777.97     39.26 o 
  11   3   4      215.10      224.58     23.36 o 
  12   3   4        2.42        1.34     16.24 o 
  13   3   4      342.87      296.50     27.04 o 
  14   3   4       64.81       96.78     19.94 o 
  15   3   4      154.93      143.23     22.72 o 
  16   3   4       64.56       64.38     22.66 o 
  17   3   4        0.04       12.04     18.84 o 
  18   3   4        5.13       -5.41     46.52 o 
   0   4   4        8.86       -8.15      8.15 o 
   1   4   4      945.38      848.21     21.44 o 
   2   4   4        5.19        6.76      5.86 o 
   3   4   4     2985.06     3035.68     37.95 o 
   4   4   4      925.97      906.61     17.63 o 
   5   4   4      313.22      341.49     19.42 o 
   6   4   4       17.79       28.17      7.82 o 
   7   4   4       37.11       29.43     13.39 o 
   8   4   4        1.46       -2.75      6.07 o 
   9   4   4       40.68       41.79     11.32 o 
  10   4   4      225.77      230.91     25.61 o 
  11   4   4       20.84       -7.79     20.20 o 
  12   4   4       27.83       24.29     16.79 o 
  13   4   4      334.65      365.13     29.93 o 
  14   4   4      137.98      142.90     25.12 o 
  15   4   4      144.34      173.46     29.92 o 
  16   4   4       96.93      101.81     24.36 o 
  17   4   4       33.03       12.31     30.76 o 
  18   4   4        5.22       29.21     48.68 o 
   1   5   4     1690.16     1769.57     40.40 o 
   2   5   4        0.01       13.30      6.45 o 
   3   5   4     1134.07     1245.86     26.15 o 
   4   5   4     1460.76     1444.51     30.79 o 
   5   5   4      154.44      203.30     14.45 o 
   6   5   4        0.78       -6.32      8.45 o 
   7   5   4       72.66      113.61     14.47 o 
   8   5   4       94.76       98.72     14.30 o 
   9   5   4      835.03      828.08     31.68 o 
  10   5   4       46.65       34.73     12.61 o 
  11   5   4       38.85       32.48     17.71 o 
  12   5   4      273.51      240.32     29.66 o 
  13   5   4       59.49       56.98     20.31 o 
  14   5   4       36.08       29.57     22.01 o 
  15   5   4       49.36       37.08     21.37 o 
  16   5   4        2.88       23.23     28.68 o 
  17   5   4       33.00       13.91     21.77 o 
  18   5   4       14.69      -44.36     44.36 o 
   0   6   4     2060.36     2028.40     53.83 o 
   1   6   4     2771.40     2713.71     45.28 o 
   2   6   4       39.57       35.03      7.70 o 
   3   6   4     5317.15     5384.29     69.83 o 
   4   6   4      644.16      655.21     23.50 o 
   5   6   4       44.75       44.96      9.77 o 
   6   6   4     1001.79     1003.99     26.41 o 
   7   6   4      116.76      123.09     17.12 o 
   8   6   4       44.59       61.06     13.38 o 
   9   6   4      536.28      545.79     30.16 o 
  10   6   4      131.60      138.29     18.54 o 
  11   6   4        6.39       18.77     13.01 o 
  12   6   4       45.98       56.02     21.18 o 
  13   6   4      937.94     1121.16    144.15 o 
  14   6   4       46.25       54.42     21.63 o 
  15   6   4      139.87      114.31     26.12 o 
  16   6   4       20.66        6.12     20.26 o 
  17   6   4        0.03       15.57     24.58 o 
   1   7   4        1.30        2.90      7.92 o 
   2   7   4      580.88      539.54     26.20 o 
   3   7   4       54.33       67.77      9.79 o 
   4   7   4     1269.40     1204.54     28.98 o 
   5   7   4        2.90        0.28      8.46 o 
   6   7   4      692.91      628.50     25.61 o 
   7   7   4        0.01       12.38      9.10 o 
   8   7   4      168.70      179.26     19.91 o 
   9   7   4      269.52      260.71     26.07 o 
  10   7   4       35.66       50.08     14.80 o 
  11   7   4       44.16       39.71     15.85 o 
  12   7   4       14.90      -14.47     17.05 o 
  13   7   4        0.65        4.13     17.45 o 
  14   7   4       87.03       51.98     22.26 o 
  15   7   4       63.59       44.86     32.25 o 
  16   7   4       67.06       39.57     25.02 o 
  17   7   4        5.13       36.26     35.08 o 
   0   8   4     1173.64     1139.16     43.69 o 
   1   8   4      623.82      619.38     23.87 o 
   2   8   4        0.21       -6.29      7.14 o 
   3   8   4     1568.81     1551.25     32.85 o 
   4   8   4      420.49      415.74     21.28 o 
   5   8   4        9.69       16.59     10.00 o 
   6   8   4       15.88       23.56     10.42 o 
   7   8   4        1.48       -9.22      9.22 o 
   8   8   4      187.00      216.61     33.10 o 
   9   8   4      239.42      276.59     24.57 o 
  10   8   4      104.28       87.88     18.03 o 
  11   8   4        0.80        3.24     15.15 o 
  12   8   4        0.36       -6.22     19.39 o 
  13   8   4      289.46      272.27     33.73 o 
  14   8   4       70.21       89.37     25.91 o 
  15   8   4        1.48        0.93     20.80 o 
  16   8   4        2.31       29.46     22.68 o 
   1   9   4      381.82      415.96     21.08 o 
   2   9   4      991.57      926.05     29.02 o 
   3   9   4      140.42      128.69     13.43 o 
   4   9   4      139.43      131.79     13.43 o 
   5   9   4       45.53       21.71     11.29 o 
   6   9   4      155.06      162.03     17.10 o 
   7   9   4       18.82       12.40     15.64 o 
   8   9   4        0.74      -11.94     11.94 o 
   9   9   4       21.67       22.19     15.31 o 
  10   9   4        6.74        5.75     14.90 o 
  11   9   4       60.28       55.82     22.90 o 
  12   9   4      541.73      535.95     45.13 o 
  13   9   4       17.73        0.20     20.06 o 
  14   9   4      229.20      263.71     40.10 o 
  15   9   4        9.84       45.51     25.29 o 
   0  10   4      883.36      916.16     43.00 o 
   1  10   4      487.97      501.97     23.75 o 
   2  10   4      485.14      493.29     23.68 o 
   3  10   4        5.68       19.20     10.11 o 
   4  10   4       43.17       44.67     12.10 o 
   5  10   4      573.52      664.61     29.54 o 
   6  10   4       11.00       24.73     12.18 o 
   7  10   4      182.91      223.77     24.60 o 
   8  10   4        0.11       27.81     15.06 o 
   9  10   4       15.32       17.68     15.40 o 
  10  10   4      198.05      162.39     24.11 o 
  11  10   4       28.02       55.56     22.09 o 
  12  10   4      129.63       91.39     26.14 o 
  13  10   4       12.61       -6.89     21.63 o 
  14  10   4       63.64       87.62     30.05 o 
   1  11   4       24.48       15.32     12.29 o 
   2  11   4      549.76      561.71     26.42 o 
   3  11   4        7.27        8.70      9.89 o 
   4  11   4      223.40      228.83     19.49 o 
   5  11   4       15.29       17.41     11.26 o 
   6  11   4        1.17        1.68     11.74 o 
   7  11   4       84.89      124.20     20.88 o 
   8  11   4        1.45       10.95     15.56 o 
   9  11   4      123.77      132.39     22.54 o 
  10  11   4        1.84       22.62     18.16 o 
  11  11   4        0.29        3.88     21.78 o 
  12  11   4        1.53       35.02     23.30 o 
  13  11   4        5.09       11.33     23.18 o 
   0  12   4        2.82        8.93     14.93 o 
   1  12   4       90.61      105.52     14.08 o 
   2  12   4       30.27       28.30     12.83 o 
   3  12   4        1.25      -10.67     10.67 o 
   4  12   4      237.02      272.12     22.53 o 
   5  12   4      555.53      577.88     34.17 o 
   6  12   4        1.15        7.80     14.05 o 
   7  12   4      426.08      367.02     29.45 o 
   8  12   4        4.41        7.00     17.01 o 
   9  12   4      302.84      346.61     33.23 o 
  10  12   4      158.55      129.02     34.87 o 
  11  12   4      142.04      243.25     36.86 o 
   1  13   4       50.41       45.93     13.79 o 
   2  13   4       61.99       75.08     17.07 o 
   3  13   4      220.24      230.50     24.03 o 
   4  13   4        8.45        9.59     13.18 o 
   5  13   4        0.01      -11.85     11.85 o 
   6  13   4      330.82      331.12     29.24 o 
   7  13   4      130.37      128.25     21.52 o 
   8  13   4        2.04       -4.10     15.35 o 
   9  13   4       77.96      117.75     26.03 o 
   0  14   4       21.95       32.12     20.80 o 
   1  14   4        1.42       12.97     13.50 o 
   2  14   4       35.39       37.60     14.45 o 
   3  14   4        6.13       16.24     14.93 o 
   4  14   4        5.50       -1.14     14.05 o 
   5  14   4      321.15      350.63     30.73 o 
   6  14   4       26.80       38.07     18.16 o 
   7  14   4       13.79       43.11     18.68 o 
   1  15   4        0.01       10.14     14.93 o 
   2  15   4       33.70       48.16     17.33 o 
   1   1   5     1085.72      988.96     18.57 o 
   2   1   5     6134.37     6071.96     83.35 o 
   3   1   5        0.53        4.88      5.77 o 
   4   1   5      807.95      739.76     19.09 o 
   5   1   5      111.33      112.14      8.40 o 
   6   1   5      211.80      227.34     21.01 o 
   7   1   5        0.51        8.60     11.76 o 
   8   1   5      460.66      472.63     53.52 o 
   9   1   5      552.71      582.31     65.34 o 
  10   1   5       51.75       40.02     17.96 o 
  11   1   5        0.36        3.93     13.87 o 
  12   1   5      305.23      259.23     26.05 o 
  13   1   5        1.68       12.63     14.91 o 
  14   1   5      403.54      394.66     32.51 o 
  15   1   5      147.42      141.47     24.06 o 
  16   1   5       61.42       77.22     21.16 o 
  17   1   5        7.23       50.85     20.80 o 
  18   1   5       10.04       14.52     19.07 o 
   0   2   5     2459.35     2507.63    124.96 o 
   1   2   5     1191.06     1181.93     24.27 o 
   2   2   5      219.63      263.24     14.64 o 
   3   2   5      107.38      124.68     10.35 o 
   4   2   5      140.34      178.11     14.67 o 
   5   2   5     1060.24     1077.81     30.16 o 
   6   2   5      516.47      453.09     24.98 o 
   7   2   5      613.09      532.13     32.69 o 
   8   2   5      668.75      694.97     18.07 o 
   9   2   5      698.49      652.95     35.97 o 
  10   2   5        7.24       -3.53      9.39 o 
  11   2   5      950.33      878.06     37.04 o 
  12   2   5        8.59        5.26     14.13 o 
  13   2   5        3.80      -10.06     14.77 o 
  14   2   5        8.19       31.09     17.76 o 
  15   2   5      102.63      128.96     23.23 o 
  16   2   5       30.80       68.38     20.41 o 
  17   2   5       18.67       13.78     19.81 o 
  18   2   5       32.93       42.79     29.69 o 
   1   3   5       95.53       83.77     10.05 o 
   2   3   5     1293.22     1239.07     21.07 o 
   3   3   5      979.88     1022.57     25.47 o 
   4   3   5       62.79       54.48      8.46 o 
   5   3   5       94.66       93.79     11.93 o 
   6   3   5      192.35      156.01     14.15 o 
   7   3   5       65.82       70.88     11.18 o 
   8   3   5       69.47       61.00      9.78 o 
   9   3   5      203.72      230.39     27.01 o 
  10   3   5     1032.83     1161.62     42.47 o 
  11   3   5      834.45      834.28     29.41 o 
  12   3   5       12.26       18.81     14.47 o 
  13   3   5       75.45       44.12     20.92 o 
  14   3   5      361.81      342.30     31.29 o 
  15   3   5       66.12       38.22     18.90 o 
  16   3   5       30.02       25.95     19.56 o 
  17   3   5        0.10        7.58     21.74 o 
  18   3   5       48.06       84.15     28.25 o 
   0   4   5      769.99      703.43     82.67 o 
   1   4   5     2194.78     2242.98     41.43 o 
   2   4   5      614.49      641.64     18.95 o 
   3   4   5      888.71      882.85     18.05 o 
   4   4   5        0.92       -0.92      7.23 o 
   5   4   5     1465.06     1480.10     32.64 o 
   6   4   5       88.99       84.72     12.35 o 
   7   4   5      163.36      177.88     17.96 o 
   8   4   5       40.70       27.48     10.67 o 
   9   4   5        9.28       15.95     10.54 o 
  10   4   5      475.66      510.71     25.90 o 
  11   4   5        0.08       14.27     12.03 o 
  12   4   5        0.86        9.90     18.41 o 
  13   4   5      188.24      167.98     27.21 o 
  14   4   5       22.70       27.24     21.40 o 
  15   4   5      350.39      352.62     47.67 o 
  16   4   5      154.70      195.26     32.27 o 
  17   4   5       61.80       87.01     29.43 o 
   1   5   5        0.77       -2.99      6.66 o 
   2   5   5      299.00      286.91     15.50 o 
   3   5   5        6.72       27.63      7.31 o 
   4   5   5      366.84      407.46     18.65 o 
   5   5   5       26.85       23.87      8.81 o 
   6   5   5     3071.97     3129.98     82.29 o 
   7   5   5     1354.14     1408.09     39.72 o 
   8   5   5      291.49      297.86     21.90 o 
   9   5   5       44.04       60.89     13.22 o 
  10   5   5      257.83      276.51     22.66 o 
  11   5   5       35.81       39.86     14.32 o 
  12   5   5       37.86       21.50     21.28 o 
  13   5   5        4.99       -2.54     18.73 o 
  14   5   5       10.86        5.08     26.60 o 
  15   5   5       12.85      -19.33     19.33 o 
  16   5   5        0.76        2.08     20.84 o 
  17   5   5       89.55       76.99     31.41 o 
   0   6   5        1.72       -0.48     12.89 o 
   1   6   5      277.08      296.79     21.66 o 
   2   6   5        2.86       -0.58      6.91 o 
   3   6   5       48.72       49.80      9.49 o 
   4   6   5      882.31      854.62     27.57 o 
   5   6   5       75.83       62.97      9.19 o 
   6   6   5       30.12       29.42     11.89 o 
   7   6   5       42.00       48.23     13.32 o 
   8   6   5       18.12       11.51     16.86 o 
   9   6   5        1.25       -9.55      9.55 o 
  10   6   5       13.64        7.09     12.40 o 
  11   6   5       27.05       30.65     13.79 o 
  12   6   5        7.40       24.15     14.81 o 
  13   6   5       66.76       33.03     25.36 o 
  14   6   5       18.67       26.62     23.82 o 
  15   6   5        0.37      -17.82     18.48 o 
  16   6   5        1.80       -5.55     21.49 o 
   1   7   5      301.30      313.05     18.70 o 
   2   7   5      126.92      137.58     12.48 o 
   3   7   5      764.09      766.54     27.58 o 
   4   7   5     1222.62     1168.94     32.49 o 
   5   7   5      662.86      646.35     24.90 o 
   6   7   5     1740.08     1768.98     51.65 o 
   7   7   5       12.18       30.32     12.80 o 
   8   7   5      169.58      153.43     18.92 o 
   9   7   5       80.09       94.38     17.02 o 
  10   7   5      282.66      363.52     33.26 o 
  11   7   5       97.67       90.79     18.25 o 
  12   7   5        9.73       13.99     14.78 o 
  13   7   5        1.44       -1.27     18.72 o 
  14   7   5        9.95       -4.85     20.97 o 
  15   7   5        7.37       -3.32     21.47 o 
  16   7   5       81.18       98.86     29.73 o 
   0   8   5       30.30       26.59     15.24 o 
   1   8   5       32.84       28.20      9.38 o 
   2   8   5      343.69      332.31     18.63 o 
   3   8   5      174.54      151.70     14.32 o 
   4   8   5      115.94      116.58     13.18 o 
   5   8   5     1594.64     1554.27     35.44 o 
   6   8   5      433.50      411.72     25.29 o 
   7   8   5       73.62      105.43     17.83 o 
   8   8   5       23.27       40.11     13.82 o 
   9   8   5       10.50       14.91     14.06 o 
  10   8   5       56.50       39.04     15.37 o 
  11   8   5       32.49       51.71     17.30 o 
  12   8   5       78.50       73.64     19.73 o 
  13   8   5       50.89       65.08     24.45 o 
  14   8   5       42.86        6.76     29.77 o 
  15   8   5       22.93       37.87     24.99 o 
   1   9   5      136.25      146.09     15.78 o 
   2   9   5      874.67      869.70     35.45 o 
   3   9   5        0.29       -5.09      8.61 o 
   4   9   5       25.58       33.81     10.95 o 
   5   9   5      291.72      311.64     20.04 o 
   6   9   5      580.62      600.40     31.47 o 
   7   9   5      254.26      229.03     27.70 o 
   8   9   5       99.24       75.61     17.98 o 
   9   9   5        0.35       -3.71     13.13 o 
  10   9   5      344.54      409.80     47.94 o 
  11   9   5        0.02       -8.84     14.72 o 
  12   9   5       69.76      126.99     40.39 o 
  13   9   5       21.35        0.17     19.90 o 
  14   9   5       34.69       22.43     25.72 o 
   0  10   5       49.41       73.02     23.08 o 
   1  10   5       56.86       46.33     11.56 o 
   2  10   5       89.05       98.71     14.88 o 
   3  10   5      111.01      117.27     19.65 o 
   4  10   5      644.49      567.42     27.88 o 
   5  10   5      651.91      680.52     30.58 o 
   6  10   5       73.95       99.15     17.11 o 
   7  10   5      175.30      171.74     21.02 o 
   8  10   5      275.53      289.49     28.34 o 
   9  10   5        0.85      -14.75     14.75 o 
  10  10   5       12.36      -13.89     13.89 o 
  11  10   5      229.94      210.02     27.59 o 
  12  10   5       13.18        6.00     22.64 o 
  13  10   5        0.17       -4.15     28.52 o 
   1  11   5       70.27       57.24     12.55 o 
   2  11   5       48.52       62.39     14.93 o 
   3  11   5        5.55        8.81     10.47 o 
   4  11   5      182.15      196.95     22.51 o 
   5  11   5        2.17       -7.91     11.88 o 
   6  11   5       14.91        2.48     18.53 o 
   7  11   5        2.23       -6.36     13.26 o 
   8  11   5       30.85       22.34     14.86 o 
   9  11   5      106.24       77.13     20.22 o 
  10  11   5       50.40       43.01     20.35 o 
  11  11   5      138.56      139.03     30.92 o 
  12  11   5       46.00       22.29     25.01 o 
   0  12   5      130.09       71.65     18.74 o 
   1  12   5        0.01       -3.45      9.82 o 
   2  12   5      188.96      227.27     24.03 o 
   3  12   5        2.62       -4.28     11.61 o 
   4  12   5       27.67        9.53     11.85 o 
   5  12   5        1.07       25.74     14.17 o 
   6  12   5        4.82       17.64     14.57 o 
   7  12   5      161.71      188.55     23.96 o 
   8  12   5       51.07       37.14     16.85 o 
   9  12   5       44.19       32.77     18.67 o 
  10  12   5       40.12       62.82     21.49 o 
   1  13   5       45.91       43.55     15.57 o 
   2  13   5      609.06      614.69     31.05 o 
   3  13   5       27.42       35.64     14.22 o 
   4  13   5       49.98       42.47     16.08 o 
   5  13   5        4.92       10.13     15.35 o 
   6  13   5        4.26       20.43     15.57 o 
   7  13   5       51.31       60.09     18.19 o 
   8  13   5       85.56      109.86     21.64 o 
   0  14   5      215.73      274.36     47.02 o 
   1  14   5       53.12       37.52     15.42 o 
   2  14   5       34.46       41.18     15.25 o 
   3  14   5       42.38       51.00     18.73 o 
   4  14   5       20.74        3.17     15.55 o 
   5  14   5       11.09        3.80     19.31 o 
   0   0   6      285.31      244.50     32.46 o 
   1   0   6      432.01      436.49     18.83 o 
   2   0   6     1578.55     1597.63     49.87 o 
   3   0   6      152.15      160.01     18.18 o 
   4   0   6     1120.42     1013.54     46.52 o 
   5   0   6       20.25       25.92      9.30 o 
   6   0   6      761.46      847.13     51.77 o 
   7   0   6      590.90      455.69     44.14 o 
   8   0   6     1729.47     1772.41    183.92 o 
   9   0   6     1234.34     1149.27     66.95 o 
  10   0   6     1034.89     1001.37     68.23 o 
  11   0   6      128.97      128.30     32.02 o 
  12   0   6       53.07       61.77     26.01 o 
  13   0   6        1.24      -19.35     27.05 o 
  14   0   6       26.29       53.45     27.81 o 
  15   0   6        3.03       19.33     25.73 o 
  16   0   6      136.16      145.39     36.90 o 
  17   0   6      294.80      306.58     48.68 o 
   1   1   6       78.94       53.48      8.28 o 
   2   1   6       62.48       55.92     10.20 o 
   3   1   6      223.94      221.65     15.24 o 
   4   1   6        0.57       -2.39      6.33 o 
   5   1   6      197.13      203.35     12.82 o 
   6   1   6       90.08       93.34     11.33 o 
   7   1   6      457.54      427.48     19.24 o 
   8   1   6      461.54      454.43     32.13 o 
   9   1   6     3014.62     3113.05     76.72 o 
  10   1   6       81.78       44.30     19.21 o 
  11   1   6        1.09        0.93     15.86 o 
  12   1   6      181.60      196.89     24.78 o 
  13   1   6       74.80       89.05     21.28 o 
  14   1   6       21.06       39.25     18.24 o 
  15   1   6        8.74        9.62     18.25 o 
  16   1   6        9.59       14.58     19.65 o 
  17   1   6      110.87      136.37     27.03 o 
   0   2   6     1431.31     1451.28     49.34 o 
   1   2   6      848.72      860.22     21.73 o 
   2   2   6        9.01       10.79     10.47 o 
   3   2   6      274.71      227.11     14.80 o 
   4   2   6      602.29      571.37     26.71 o 
   5   2   6       75.01       76.96      9.78 o 
   6   2   6      150.80      164.24     11.75 o 
   7   2   6     1266.09     1216.14     39.72 o 
   8   2   6      746.24      797.63     26.81 o 
   9   2   6       28.93       47.19     14.25 o 
  10   2   6        3.58        7.63     14.39 o 
  11   2   6      119.25      105.44     20.83 o 
  12   2   6       61.03       39.99     17.52 o 
  13   2   6       22.53       43.37     18.99 o 
  14   2   6       10.43       -2.71     17.06 o 
  15   2   6       48.93       68.29     21.08 o 
  16   2   6       18.82        0.23     19.46 o 
  17   2   6        0.40       -1.56     24.67 o 
   1   3   6     1498.92     1509.01     43.25 o 
   2   3   6       41.68       46.90      6.00 o 
   3   3   6      234.45      217.07     14.88 o 
   4   3   6       83.47       90.51     10.48 o 
   5   3   6      197.11      198.71     15.76 o 
   6   3   6      120.59      119.25     12.85 o 
   7   3   6     1794.66     1730.35     42.97 o 
   8   3   6       46.09       60.77     15.30 o 
   9   3   6       11.79        3.28     18.58 o 
  10   3   6       86.75       66.56     12.23 o 
  11   3   6      292.66      279.00     46.38 o 
  12   3   6        4.97        3.73     18.84 o 
  13   3   6        1.58       10.80     18.25 o 
  14   3   6        0.34       -4.61     19.45 o 
  15   3   6        4.21        7.51     18.98 o 
  16   3   6       56.86       76.39     27.13 o 
  17   3   6       13.80       35.54     27.48 o 
   0   4   6     4953.37     4847.64    114.14 o 
   1   4   6      115.42      135.17     13.10 o 
   2   4   6       61.71       63.36     10.16 o 
   3   4   6       25.69       30.27     10.06 o 
   4   4   6      357.72      358.56     19.39 o 
   5   4   6      377.49      338.17     18.94 o 
   6   4   6      177.09      160.37     16.69 o 
   7   4   6      132.13      142.59     16.92 o 
   8   4   6        0.74       -9.04      9.04 o 
   9   4   6        1.80        3.07      9.65 o 
  10   4   6      556.27      595.38     40.08 o 
  11   4   6      222.31      221.97     29.76 o 
  12   4   6        4.07       11.25     17.69 o 
  13   4   6       20.07       46.33     21.81 o 
  14   4   6        8.28       32.65     22.39 o 
  15   4   6        6.87        8.34     22.32 o 
  16   4   6        1.04       23.86     23.33 o 
   1   5   6      214.13      189.23     15.48 o 
   2   5   6       37.47       32.27     10.51 o 
   3   5   6       58.37       63.41      7.85 o 
   4   5   6        4.04       -2.62      7.73 o 
   5   5   6       57.06       31.85     10.00 o 
   6   5   6       19.11       20.21      9.45 o 
   7   5   6      319.34      326.93     19.94 o 
   8   5   6       94.88       93.49     14.89 o 
   9   5   6      252.20      256.81     22.04 o 
  10   5   6       28.11       30.55     17.65 o 
  11   5   6        9.62       27.98     13.31 o 
  12   5   6       27.57        1.22     18.90 o 
  13   5   6        2.60       -9.93     25.71 o 
  14   5   6        0.01       29.14     30.11 o 
  15   5   6       11.64        3.03     20.89 o 
  16   5   6        0.07        9.01     24.29 o 
   0   6   6     1886.25     1993.00     76.55 o 
   1   6   6       79.59       72.23     11.76 o 
   2   6   6      553.34      533.38     22.75 o 
   3   6   6     1518.49     1485.26     32.06 o 
   4   6   6       28.89       24.87     10.00 o 
   5   6   6      560.30      572.67     26.88 o 
   6   6   6      438.71      448.08     24.52 o 
   7   6   6       91.79       79.59     13.35 o 
   8   6   6        3.79       30.87     12.01 o 
   9   6   6      266.64      311.26     25.30 o 
  10   6   6      193.64      267.32     28.73 o 
  11   6   6      304.70      345.11     27.45 o 
  12   6   6      528.87      562.22     46.84 o 
  13   6   6       10.24      -15.63     23.06 o 
  14   6   6       47.02       42.34     27.83 o 
  15   6   6       37.55       21.82     24.31 o 
   1   7   6      685.04      590.00     27.42 o 
   2   7   6       59.13       46.84     10.47 o 
   3   7   6      575.37      613.90     33.71 o 
   4   7   6       43.78       47.76     11.62 o 
   5   7   6        0.26       -5.24      9.08 o 
   6   7   6       64.10       76.12     13.67 o 
   7   7   6        6.13       16.66     10.34 o 
   8   7   6       57.38       69.45     15.73 o 
   9   7   6        0.10       13.96     12.66 o 
  10   7   6       36.26       22.25     14.34 o 
  11   7   6       96.28      128.06     24.05 o 
  12   7   6        1.63      -13.50     14.47 o 
  13   7   6       34.60       69.71     24.32 o 
  14   7   6        2.76      -20.96     20.96 o 
  15   7   6        0.04      -10.03     21.96 o 
   0   8   6      634.73      678.98    163.86 o 
   1   8   6      546.15      558.35     25.23 o 
   2   8   6       37.10       29.79     10.45 o 
   3   8   6       16.22        5.88      9.20 o 
   4   8   6      109.60      110.18     15.58 o 
   5   8   6       57.97       72.01     13.95 o 
   6   8   6       10.72       21.76     11.91 o 
   7   8   6       71.20       57.99     14.28 o 
   8   8   6       69.86       60.26     13.79 o 
   9   8   6       41.02       38.59     16.95 o 
  10   8   6      331.30      359.18     29.58 o 
  11   8   6       51.17       20.09     16.97 o 
  12   8   6        0.30      -12.69     14.14 o 
  13   8   6      177.55      222.77     34.83 o 
  14   8   6       20.56       21.54     24.79 o 
   1   9   6      227.34      242.46     17.78 o 
   2   9   6        0.62        6.84      9.58 o 
   3   9   6      616.64      625.34     28.02 o 
   4   9   6       54.94       50.45     13.81 o 
   5   9   6       81.52       73.51     14.73 o 
   6   9   6       37.88       50.45     17.92 o 
   7   9   6       57.02       38.12     14.37 o 
   8   9   6       71.37       52.23     14.27 o 
   9   9   6       53.67       58.39     15.40 o 
  10   9   6      178.67      237.76     25.94 o 
  11   9   6      206.06      251.43     33.89 o 
  12   9   6        6.30       10.94     17.20 o 
  13   9   6        8.87       -6.10     40.96 o 
   0  10   6       11.67        1.13     13.91 o 
   1  10   6      126.86      118.04     15.08 o 
   2  10   6        0.99       12.85     12.23 o 
   3  10   6       13.57       18.45     11.13 o 
   4  10   6      100.43      107.72     17.20 o 
   5  10   6       34.24       45.85     14.29 o 
   6  10   6       61.97       63.62     23.46 o 
   7  10   6       13.85       15.16     13.55 o 
   8  10   6      128.96      137.00     19.98 o 
   9  10   6       77.20      109.78     19.59 o 
  10  10   6        1.23       20.25     15.86 o 
  11  10   6        0.08       25.57     18.43 o 
  12  10   6        8.53       56.86     21.23 o 
   1  11   6      411.85      432.10     24.61 o 
   2  11   6       42.49       12.48     10.99 o 
   3  11   6      105.45       79.29     19.40 o 
   4  11   6       10.89       17.03     13.08 o 
   5  11   6      100.30       87.93     17.91 o 
   6  11   6       12.03       -2.07     13.38 o 
   7  11   6        2.60       -4.50     13.07 o 
   8  11   6       15.89       20.51     14.54 o 
   9  11   6       64.09      107.85     20.08 o 
  10  11   6        0.70       19.37     15.58 o 
   0  12   6        1.74       -6.47     14.79 o 
   1  12   6      129.91      158.34     16.77 o 
   2  12   6      161.04      183.57     22.02 o 
   3  12   6      169.58      202.21     22.74 o 
   4  12   6      305.91      343.15     28.34 o 
   5  12   6       58.51       87.19     17.86 o 
   6  12   6      206.26      249.11     25.71 o 
   7  12   6      197.24      226.65     25.24 o 
   8  12   6       85.02       95.72     19.89 o 
   1  13   6       11.39        5.01     13.04 o 
   2  13   6       15.09       35.77     16.20 o 
   3  13   6       79.59       82.13     19.07 o 
   4  13   6       43.05       45.54     17.15 o 
   5  13   6        4.76       10.77     16.22 o 
   6  13   6        1.86        0.69     15.27 o 
   1   1   7      794.24      766.59     26.99 o 
   2   1   7        0.38       -2.52      8.69 o 
   3   1   7      255.26      256.30     37.01 o 
   4   1   7      511.77      523.49     23.06 o 
   5   1   7        3.64        2.45      8.27 o 
   6   1   7      889.18      879.55     25.36 o 
   7   1   7        0.43        1.01      7.35 o 
   8   1   7       41.13       34.89     27.86 o 
   9   1   7        2.00      -15.56     15.56 o 
  10   1   7       70.82      104.40     20.44 o 
  11   1   7      300.44      427.69     40.39 o 
  12   1   7      270.37      264.37     38.88 o 
  13   1   7       55.91       62.57     21.20 o 
  14   1   7        6.53        3.36     18.91 o 
  15   1   7       23.61       23.00     20.71 o 
  16   1   7        1.51       19.66     20.35 o 
   0   2   7        6.42       -6.34     11.07 o 
   1   2   7       74.43       93.98     10.20 o 
   2   2   7      381.18      364.33     21.41 o 
   3   2   7      595.47      578.23     35.76 o 
   4   2   7       28.81       12.27     10.10 o 
   5   2   7      774.47      751.71     25.06 o 
   6   2   7      310.82      316.32     17.60 o 
   7   2   7        7.30        3.31      8.77 o 
   8   2   7      460.80      432.39     30.81 o 
   9   2   7       70.73       36.08     17.90 o 
  10   2   7        2.68       24.80     17.89 o 
  11   2   7        3.11       12.05     17.68 o 
  12   2   7       82.93       73.89     24.03 o 
  13   2   7       90.35      106.77     26.83 o 
  14   2   7        1.75      -12.83     19.31 o 
  15   2   7       22.23       49.37     28.11 o 
  16   2   7        0.73       18.50     24.10 o 
   1   3   7      378.76      377.75     22.15 o 
   2   3   7       13.84       12.08     13.43 o 
   3   3   7        3.46        8.82      8.17 o 
   4   3   7       33.71       35.23      9.72 o 
   5   3   7      508.82      477.03     22.43 o 
   6   3   7        3.03       -7.96      7.96 o 
   7   3   7      995.10     1054.14     28.88 o 
   8   3   7      636.05      532.85     45.44 o 
   9   3   7        5.25        6.05     15.79 o 
  10   3   7      239.21      235.32     43.23 o 
  11   3   7      234.71      259.89     32.96 o 
  12   3   7       15.74       30.81     20.36 o 
  13   3   7        9.85       24.02     22.06 o 
  14   3   7        7.68       27.58     22.82 o 
  15   3   7       37.20       85.78     28.49 o 
  16   3   7       24.78       12.36     24.11 o 
   0   4   7      354.71      315.54     31.37 o 
   1   4   7       71.96       76.45     12.39 o 
   2   4   7      184.25      185.48     12.90 o 
   3   4   7      327.77      337.09     21.16 o 
   4   4   7      453.04      446.38     22.79 o 
   5   4   7       70.32       83.94     12.22 o 
   6   4   7       80.56       75.49     12.40 o 
   7   4   7      258.66      227.45     17.50 o 
   8   4   7        0.02        2.86      8.26 o 
   9   4   7        2.17       -5.88     15.87 o 
  10   4   7        9.25        9.94     15.70 o 
  11   4   7      230.24      207.72     32.08 o 
  12   4   7      251.43      342.30     61.67 o 
  13   4   7      209.76      227.64     54.16 o 
  14   4   7        9.63        8.51     23.57 o 
  15   4   7       11.07       37.70     24.59 o 
   1   5   7       29.68       16.84      9.52 o 
   2   5   7       80.36       70.92     11.53 o 
   3   5   7     1010.95     1043.18     32.40 o 
   4   5   7      709.23      654.08     27.39 o 
   5   5   7      229.19      214.13     17.31 o 
   6   5   7        1.36       -3.30      9.03 o 
   7   5   7       17.91       29.78     11.84 o 
   8   5   7       91.12      110.80     14.54 o 
   9   5   7      165.41      198.60     21.15 o 
  10   5   7        8.97        5.12     17.16 o 
  11   5   7        0.00       -9.88     17.05 o 
  12   5   7       22.84        7.98     20.95 o 
  13   5   7        5.44       -4.92     26.98 o 
  14   5   7      164.15      203.05     35.69 o 
  15   5   7       49.29       59.99     28.74 o 
   0   6   7       43.30       30.81     16.01 o 
   1   6   7      296.25      317.61     21.23 o 
   2   6   7      110.26       87.67     13.24 o 
   3   6   7        2.78       -8.78      8.78 o 
   4   6   7       11.56        3.04      9.28 o 
   5   6   7       15.28       12.49     10.32 o 
   6   6   7        5.76       14.10     10.51 o 
   7   6   7        1.63       -1.41      9.94 o 
   8   6   7       42.81       42.69     12.24 o 
   9   6   7        3.04       21.24     13.43 o 
  10   6   7       95.64       82.85     24.22 o 
  11   6   7       14.71       16.69     21.28 o 
  12   6   7        0.13       12.53     20.38 o 
  13   6   7        3.60      -19.99     19.99 o 
  14   6   7        3.67       -7.39     23.06 o 
   1   7   7        4.05        5.92      9.09 o 
   2   7   7     1524.88     1536.89     41.18 o 
   3   7   7      192.52      195.66     18.72 o 
   4   7   7       49.73       41.21     12.02 o 
   5   7   7       87.41       60.63     13.24 o 
   6   7   7       15.75        9.30     11.17 o 
   7   7   7      212.22      227.08     22.60 o 
   8   7   7       38.68       25.46     11.96 o 
   9   7   7       66.05       95.16     28.55 o 
  10   7   7        1.19      -13.22     13.22 o 
  11   7   7       12.18       -0.56     20.19 o 
  12   7   7       92.88      124.56     30.10 o 
  13   7   7       13.68       10.08     22.68 o 
   0   8   7      293.27      275.18     38.59 o 
   1   8   7      328.73      334.81     21.19 o 
   2   8   7      481.47      432.65     27.69 o 
   3   8   7      207.16      191.95     19.33 o 
   4   8   7        3.43       -7.52     10.68 o 
   5   8   7       69.00      108.43     17.90 o 
   6   8   7       59.26       66.33     14.61 o 
   7   8   7       18.16       15.35     12.22 o 
   8   8   7       32.78       28.11     13.34 o 
   9   8   7       21.99       58.28     14.42 o 
  10   8   7       16.08       22.91     16.13 o 
  11   8   7        3.67       37.47     23.59 o 
  12   8   7        3.12        7.10     26.89 o 
  13   8   7       29.44       46.96     25.57 o 
   1   9   7       87.23       80.75     13.25 o 
   2   9   7        0.12       11.73     11.45 o 
   3   9   7      133.78      126.17     21.08 o 
   4   9   7       22.13       22.47     12.74 o 
   5   9   7      553.26      573.04     32.11 o 
   6   9   7       35.06       10.80     13.16 o 
   7   9   7      344.51      398.14     27.92 o 
   8   9   7        0.55       19.35     14.02 o 
   9   9   7       41.90       42.45     15.65 o 
  10   9   7        0.14      -10.15     14.70 o 
  11   9   7        2.09        0.13     16.22 o 
  12   9   7        2.47      -29.21     45.44 o 
   0  10   7        0.25       15.72     15.41 o 
   1  10   7        7.83        6.04     11.26 o 
   2  10   7       12.42       18.71     12.74 o 
   3  10   7      200.18      235.43     22.92 o 
   4  10   7      154.93      175.40     20.65 o 
   5  10   7       20.68       44.44     14.59 o 
   6  10   7        1.42       -7.96     13.19 o 
   7  10   7       98.41      122.48     19.36 o 
   8  10   7      205.71      168.76     21.94 o 
   9  10   7        0.44       16.18     15.02 o 
  10  10   7       14.48       -3.88     17.19 o 
   1  11   7       10.89       18.61     12.52 o 
   2  11   7       11.26       16.71     14.04 o 
   3  11   7       55.35       93.47     18.42 o 
   4  11   7        0.06      -10.75     12.25 o 
   5  11   7       61.54       19.54     14.46 o 
   6  11   7      140.60      171.91     21.88 o 
   7  11   7        0.02       -3.68     14.17 o 
   8  11   7       72.29       45.17     17.18 o 
   0  12   7        0.01      -10.54     16.49 o 
   1  12   7        5.91        0.93     12.34 o 
   2  12   7        6.27       -0.45     13.73 o 
   3  12   7        4.07        2.73     13.73 o 
   4  12   7       69.10       55.57     16.49 o 
   5  12   7      137.00      138.10     21.55 o 
   6  12   7       36.12       41.09     17.42 o 
   1  13   7      127.73      220.54     29.87 o 
   0   0   8      575.93      680.50     61.67 o 
   1   0   8       70.44       70.34     18.45 o 
   2   0   8       73.91      111.55     19.85 o 
   3   0   8       46.31       68.58     17.67 o 
   4   0   8      209.43      190.46     24.43 o 
   5   0   8      545.24      512.77     35.62 o 
   6   0   8      162.96      143.46     24.34 o 
   7   0   8        2.55      -20.56     20.56 o 
   8   0   8        6.06      -24.88     24.88 o 
   9   0   8       16.52       16.23     29.21 o 
  10   0   8       34.09       78.98     40.03 o 
  11   0   8       13.00       16.20     28.13 o 
  12   0   8      678.28      564.43     60.50 o 
  13   0   8      746.30      812.74     94.12 o 
  14   0   8      316.12      381.02     57.18 o 
  15   0   8        1.19        6.92     28.81 o 
   1   1   8      271.50      260.32     20.13 o 
   2   1   8        4.65       -2.90      8.75 o 
   3   1   8       62.51       69.70     13.09 o 
   4   1   8        5.06       -4.39      8.67 o 
   5   1   8       34.71       39.21     11.59 o 
   6   1   8      452.07      433.96     40.91 o 
   7   1   8        0.37      -13.59     16.33 o 
   8   1   8      258.92      219.04     30.78 o 
   9   1   8        7.82       18.82     18.43 o 
  10   1   8       58.45       59.99     22.42 o 
  11   1   8       24.04       41.99     21.13 o 
  12   1   8      224.23      176.98     31.51 o 
  13   1   8        0.17       48.96     25.97 o 
  14   1   8        1.40        4.31     23.80 o 
  15   1   8        0.26       -4.68     22.27 o 
   0   2   8      605.39      610.41     41.31 o 
   1   2   8       18.23       13.71     10.14 o 
   2   2   8       69.80       69.77     12.95 o 
   3   2   8      626.92      605.92     28.84 o 
   4   2   8      800.30      922.48     42.68 o 
   5   2   8       16.72        7.99     10.50 o 
   6   2   8       48.12       38.75     10.80 o 
   7   2   8       83.32       75.30     20.64 o 
   8   2   8       30.09       21.30     18.89 o 
   9   2   8        0.00        3.57     16.39 o 
  10   2   8       35.64       21.15     19.30 o 
  11   2   8        0.25       11.10     19.76 o 
  12   2   8       14.87       22.59     27.77 o 
  13   2   8       78.75       49.11     25.16 o 
  14   2   8        0.90       43.49     26.03 o 
   1   3   8       35.98       44.14     11.31 o 
   2   3   8      167.45      163.62     16.97 o 
   3   3   8       85.02       96.66     13.78 o 
   4   3   8      894.43      889.83     31.78 o 
   5   3   8       60.97       41.46     10.74 o 
   6   3   8        0.19        4.19      8.93 o 
   7   3   8      269.82      264.32     21.69 o 
   8   3   8        0.31       21.22     18.11 o 
   9   3   8        5.66        8.54     17.87 o 
  10   3   8       19.84       -0.94     18.50 o 
  11   3   8       83.44       96.29     26.80 o 
  12   3   8        0.68       20.89     22.13 o 
  13   3   8        7.41      -17.46     19.73 o 
  14   3   8      100.53       99.43     29.53 o 
   0   4   8        2.13        0.83     12.94 o 
   1   4   8        1.23       -7.68      9.09 o 
   2   4   8       28.75       28.84     18.45 o 
   3   4   8      139.84      161.33     16.89 o 
   4   4   8       40.89       39.73     11.53 o 
   5   4   8       16.74       11.16     10.11 o 
   6   4   8        0.11       11.51      9.61 o 
   7   4   8      122.99      124.67     18.05 o 
   8   4   8      397.93      425.24     40.20 o 
   9   4   8       44.28       61.91     21.66 o 
  10   4   8       30.39       27.50     21.53 o 
  11   4   8       27.95       47.82     20.45 o 
  12   4   8       28.63        6.93     21.49 o 
  13   4   8       24.89       78.54     28.22 o 
  14   4   8        0.02        2.60     21.18 o 
   1   5   8       67.68       47.83     12.44 o 
   2   5   8       13.17       10.41     11.05 o 
   3   5   8       61.64       66.16     12.78 o 
   4   5   8        1.81       -7.86      7.86 o 
   5   5   8        1.04       20.55     10.82 o 
   6   5   8      315.70      270.21     20.22 o 
   7   5   8        4.92        5.54     10.30 o 
   8   5   8        9.70       -5.58     16.68 o 
   9   5   8      119.38       75.49     23.99 o 
  10   5   8       45.14       58.61     21.01 o 
  11   5   8        5.88        6.82     21.06 o 
  12   5   8        6.74       12.19     21.63 o 
  13   5   8       38.72       45.46     26.35 o 
   0   6   8      987.84      928.37    104.40 o 
   1   6   8        2.11        6.41     10.83 o 
   2   6   8      538.18      505.12     31.58 o 
   3   6   8      158.21      170.08     17.66 o 
   4   6   8       90.96      102.77     14.92 o 
   5   6   8      137.32      122.89     18.56 o 
   6   6   8       19.38       41.73     12.47 o 
   7   6   8      198.33      254.61     20.86 o 
   8   6   8      394.40      451.16     31.86 o 
   9   6   8       11.09       29.55     20.13 o 
  10   6   8       25.35       44.77     23.14 o 
  11   6   8       10.14       -0.50     18.28 o 
  12   6   8       94.74       51.00     25.44 o 
  13   6   8       38.23      126.73     30.56 o 
   1   7   8        0.96        4.76     11.71 o 
   2   7   8       70.65       82.37     14.90 o 
   3   7   8        6.63       24.79     12.22 o 
   4   7   8        5.76        3.29     10.81 o 
   5   7   8       64.54       59.94     13.65 o 
   6   7   8        5.45        2.17     11.29 o 
   7   7   8       40.07       38.17     13.62 o 
   8   7   8        7.38        0.60     14.22 o 
   9   7   8      187.65      175.64     32.46 o 
  10   7   8        1.59       16.61     21.33 o 
  11   7   8        2.65       -5.02     22.34 o 
  12   7   8        8.54       36.97     26.38 o 
   0   8   8      102.08       90.56     37.32 o 
   1   8   8       46.38      147.10     64.36 o 
   2   8   8       94.14       60.78     14.46 o 
   3   8   8        0.05       -7.34     10.34 o 
   4   8   8       54.00       53.28     14.20 o 
   5   8   8       40.17       29.47     14.58 o 
   6   8   8        5.62        5.82     11.70 o 
   7   8   8      110.51      108.95     17.17 o 
   8   8   8      191.55      293.20     45.44 o 
   9   8   8       40.59       37.86     19.05 o 
  10   8   8       10.70       -2.58     22.56 o 
  11   8   8       75.68       29.24     26.20 o 
   1   9   8       16.25       17.54     12.78 o 
   2   9   8        3.30       16.34     12.49 o 
   3   9   8       64.05       83.59     16.40 o 
   4   9   8       78.16       99.48     18.83 o 
   5   9   8       10.12       23.17     13.24 o 
   6   9   8      174.71      198.56     22.27 o 
   7   9   8       55.13       71.12     16.69 o 
   8   9   8       99.45      136.43     23.27 o 
   9   9   8       19.00       27.71     29.55 o 
  10   9   8        0.78      -20.00     20.00 o 
   0  10   8      204.92      211.78     34.40 o 
   1  10   8       13.35        5.45     12.67 o 
   2  10   8        1.27       14.19     13.46 o 
   3  10   8        0.07        8.30     13.69 o 
   4  10   8      143.06      180.18     21.40 o 
   5  10   8        0.25        9.67     14.56 o 
   6  10   8       51.89       66.08     17.87 o 
   7  10   8        3.46       -4.70     13.55 o 
   8  10   8       11.59       34.78     16.06 o 
   1  11   8        0.25       -7.53     13.27 o 
   2  11   8      134.89      117.30     19.70 o 
   3  11   8        9.49       12.81     14.82 o 
   4  11   8       28.20       31.25     14.29 o 
   5  11   8       22.47       13.07     15.45 o 
   6  11   8        3.93        0.91     21.24 o 
   1   1   9       25.03       36.48     11.76 o 
   2   1   9       29.25       32.14     12.37 o 
   3   1   9      206.28      212.55     19.61 o 
   4   1   9       23.07        1.23     10.56 o 
   5   1   9        4.08        5.70     10.11 o 
   6   1   9       12.24        0.00     16.83 o 
   7   1   9      165.34      135.72     30.49 o 
   8   1   9       33.35       45.98     22.95 o 
   9   1   9      269.65      236.54     58.42 o 
  10   1   9       22.60       19.65     23.10 o 
  11   1   9        0.07       18.53     23.25 o 
  12   1   9        0.05       12.43     21.10 o 
  13   1   9        0.62       -5.82     27.70 o 
   0   2   9      157.17      163.70     26.32 o 
   1   2   9       21.52       17.86     11.74 o 
   2   2   9      309.21      373.35     25.05 o 
   3   2   9      183.40      222.50     20.77 o 
   4   2   9        0.04       -0.87     10.01 o 
   5   2   9      270.07      264.86     22.95 o 
   6   2   9       44.79        1.40     37.87 o 
   7   2   9       20.58       11.75     21.38 o 
   8   2   9        8.41        6.72     20.18 o 
   9   2   9       52.35       64.75     22.27 o 
  10   2   9       91.77       66.76     25.71 o 
  11   2   9        2.91       68.68     23.33 o 
  12   2   9        0.27       -3.23     20.20 o 
  13   2   9        0.34      -11.21     23.37 o 
   1   3   9       42.34       38.21     12.52 o 
   2   3   9      281.11      254.00     27.64 o 
   3   3   9       80.27      100.27     15.79 o 
   4   3   9      230.99      252.27     26.08 o 
   5   3   9      412.34      385.25     24.95 o 
   6   3   9        4.01       13.16     19.08 o 
   7   3   9       95.64      117.12     31.92 o 
   8   3   9       70.05       67.79     23.25 o 
   9   3   9       33.70       14.48     20.05 o 
  10   3   9       29.39       38.65     21.81 o 
  11   3   9        1.32      -11.87     17.64 o 
  12   3   9       56.16       80.96     27.34 o 
   0   4   9      181.59      139.27     24.78 o 
   1   4   9       51.47       41.61     12.97 o 
   2   4   9        7.36       11.30     11.30 o 
   3   4   9       38.60       25.41     11.87 o 
   4   4   9       57.17       43.67     13.74 o 
   5   4   9       52.89       44.21     16.08 o 
   6   4   9       45.67       87.71     16.79 o 
   7   4   9        4.95       11.05     17.12 o 
   8   4   9      298.11      267.02     39.22 o 
   9   4   9       79.11       70.77     29.98 o 
  10   4   9       85.66       85.94     34.31 o 
  11   4   9        5.06       -6.41     29.82 o 
  12   4   9       22.94       28.89     25.00 o 
   1   5   9      292.09      296.83     23.63 o 
   2   5   9       85.99      106.11     15.99 o 
   3   5   9        8.20       15.09     11.64 o 
   4   5   9       12.35       19.79     11.52 o 
   5   5   9       13.21        1.41     10.25 o 
   6   5   9       60.66       29.04     14.69 o 
   7   5   9        1.01      -10.67     15.63 o 
   8   5   9        0.68      -19.25     19.25 o 
   9   5   9        9.31      -11.82     19.30 o 
  10   5   9       30.42       55.36     25.23 o 
  11   5   9      148.97      229.12     35.72 o 
   0   6   9        0.42      -14.14     14.14 o 
   1   6   9      137.15      131.65     19.21 o 
   2   6   9       86.83       69.12     14.71 o 
   3   6   9        1.18       18.54     12.08 o 
   4   6   9        0.15      -10.43     10.43 o 
   5   6   9        9.81       13.81     11.64 o 
   6   6   9        7.17        6.27     13.29 o 
   7   6   9       55.12       75.96     22.74 o 
   8   6   9        2.22       -7.51     18.86 o 
   9   6   9        4.69       24.23     22.18 o 
  10   6   9        0.21       10.39     18.32 o 
  11   6   9        1.68       38.58     25.57 o 
   1   7   9      279.78      294.56     24.96 o 
   2   7   9      152.30      141.64     30.76 o 
   3   7   9       27.56       53.51     14.91 o 
   4   7   9        5.44        4.55     12.03 o 
   5   7   9      178.72      183.45     19.47 o 
   6   7   9        0.59        2.55     11.35 o 
   7   7   9        7.12       34.21     16.18 o 
   8   7   9       12.07       22.54     21.77 o 
   9   7   9       38.36       33.25     22.87 o 
  10   7   9        5.21        8.50     20.58 o 
   0   8   9      136.85      166.59     29.27 o 
   1   8   9      134.29      119.37     18.92 o 
   2   8   9       77.47       95.92     17.66 o 
   3   8   9      111.07      136.98     18.54 o 
   4   8   9        0.00        1.69     17.91 o 
   5   8   9        3.00       -4.64     12.19 o 
   6   8   9        5.44       21.35     14.29 o 
   7   8   9        2.71       -7.63     16.08 o 
   8   8   9       13.78       46.39     24.46 o 
   1   9   9       31.89       31.08     15.26 o 
   2   9   9      148.34      181.39     22.51 o 
   3   9   9        5.90       14.79     13.48 o 
   4   9   9       55.09       38.96     15.36 o 
   5   9   9       15.68       13.94     13.90 o 
   6   9   9        2.98       -8.54     13.33 o 
   7   9   9        5.44       -7.18     23.89 o 
   0  10   9      122.20      187.40     33.63 o 
   1  10   9       11.87       -1.46     13.68 o 
   2  10   9       30.58       52.14     16.62 o 
   3  10   9        8.56       31.83     20.19 o 
   4  10   9        0.95       -5.30     15.68 o 
   0   0  10       97.47       63.83     29.21 o 
   1   0  10       24.93       16.89     17.55 o 
   2   0  10       65.95       61.03     33.54 o 
   3   0  10      175.05      171.09     28.50 o 
   4   0  10      104.47      110.88     22.80 o 
   5   0  10       25.93       36.78     30.29 o 
   6   0  10       19.09        8.65     28.13 o 
   7   0  10       18.08      -23.80     23.80 o 
   8   0  10        5.17      -23.80     27.05 o 
   9   0  10        1.51      -27.05     27.05 o 
  10   0  10       71.67       93.04     43.27 o 
  11   0  10      107.52       42.19     40.03 o 
   1   1  10       29.71       35.69     13.23 o 
   2   1  10      100.33      141.92     18.09 o 
   3   1  10       66.49       43.68     14.07 o 
   4   1  10       71.07       69.04     14.79 o 
   5   1  10       49.58       56.70     27.59 o 
   6   1  10        0.86        4.08     19.71 o 
   7   1  10        0.24      -17.59     17.59 o 
   8   1  10       25.53       62.00     27.05 o 
   9   1  10       12.64        9.74     24.02 o 
  10   1  10       26.63       67.53     27.25 o 
  11   1  10       67.39       59.15     30.57 o 
   0   2  10      163.26      145.96     27.51 o 
   1   2  10      176.80      233.09     25.14 o 
   2   2  10        2.32        1.21     11.95 o 
   3   2  10        8.47       -1.47     11.58 o 
   4   2  10       25.43       16.09     13.04 o 
   5   2  10        0.93       26.05     31.92 o 
   6   2  10       88.97       82.69     26.32 o 
   7   2  10       14.05       19.61     20.94 o 
   8   2  10       23.99        3.44     21.05 o 
   9   2  10       20.03       -5.47     21.56 o 
  10   2  10        1.49       -4.84     21.71 o 
  11   2  10        2.71        1.23     21.83 o 
   1   3  10      169.04      155.07     18.61 o 
   2   3  10       10.17       15.65     11.99 o 
   3   3  10       23.86        4.32     11.78 o 
   4   3  10       74.14       91.77     16.09 o 
   5   3  10        1.44       14.49     25.42 o 
   6   3  10       42.16       60.62     24.44 o 
   7   3  10       15.33       -3.75     32.46 o 
   8   3  10        0.89       -0.19     19.41 o 
   9   3  10        0.56        9.92     22.56 o 
  10   3  10       19.65        7.56     31.37 o 
   0   4  10        6.11       31.86     17.97 o 
   1   4  10        8.85       -4.86     11.20 o 
   2   4  10        2.44       13.73     12.23 o 
   3   4  10        0.08        3.83     12.96 o 
   4   4  10      130.35      119.32     17.50 o 
   5   4  10       69.67       74.94     39.49 o 
   6   4  10       25.21       60.40     23.87 o 
   7   4  10       15.35      -11.65     19.41 o 
   8   4  10        0.28       14.59     22.15 o 
   9   4  10       21.20       13.63     21.31 o 
  10   4  10        0.48       -1.60     21.01 o 
   1   5  10        7.40       -2.33     11.80 o 
   2   5  10       53.97       35.16     13.66 o 
   3   5  10      130.02       97.50     16.50 o 
   4   5  10        1.30       11.42     12.03 o 
   5   5  10        4.85        1.79     13.63 o 
   6   5  10        2.27        6.79     26.51 o 
   7   5  10        1.42      -19.45     19.85 o 
   8   5  10        0.58       11.07     20.45 o 
   9   5  10       25.18       29.09     22.67 o 
   0   6  10        5.86        7.96     17.87 o 
   1   6  10        3.05        0.24     12.05 o 
   2   6  10        1.13      -11.01     11.01 o 
   3   6  10        4.62       -8.96     11.42 o 
   4   6  10       69.65      106.38     19.83 o 
   5   6  10      310.72      301.32     29.59 o 
   6   6  10       11.95       35.88     23.25 o 
   7   6  10        8.46       38.69     22.27 o 
   8   6  10       47.86       88.15     38.88 o 
   1   7  10       20.32       16.85     13.44 o 
   2   7  10        1.52       -6.75     11.95 o 
   3   7  10       55.07       50.85     15.14 o 
   4   7  10        3.24       11.35     12.79 o 
   5   7  10        9.35       12.97     16.97 o 
   6   7  10       74.80       89.85     24.05 o 
   7   7  10       19.39       46.92     23.66 o 
   0   8  10       23.02       63.18     23.57 o 
   1   8  10        1.92        5.88     13.54 o 
   2   8  10       38.77       29.49     15.46 o 
   3   8  10       50.75       48.04     15.88 o 
   4   8  10       19.82       17.30     14.72 o 
   5   8  10        0.59       14.22     28.56 o 
   1   1  11       12.38       19.84     13.58 o 
   2   1  11       26.23       28.19     15.48 o 
   3   1  11        0.81       26.21     14.02 o 
   4   1  11        6.11       12.38     19.08 o 
   5   1  11       22.63        9.45     20.18 o 
   6   1  11       55.48       91.42     27.54 o 
   7   1  11        7.07       17.35     21.38 o 
   8   1  11        0.73      -22.72     22.72 o 
   0   2  11      129.34      159.87     28.27 o 
   1   2  11      189.27      173.35     40.35 o 
   2   2  11        0.78        7.11     13.11 o 
   3   2  11        5.71       -4.08     12.41 o 
   4   2  11       12.72       -9.87     18.64 o 
   5   2  11        1.45       -5.72     28.67 o 
   6   2  11       30.05       60.68     24.78 o 
   7   2  11       42.49       50.88     23.57 o 
   1   3  11       21.12       31.51     14.05 o 
   2   3  11      210.03      207.39     22.70 o 
   3   3  11        1.51        9.00     15.04 o 
   4   3  11       36.09       47.57     30.83 o 
   5   3  11       10.34       27.53     20.61 o 
   6   3  11       66.01       44.24     41.65 o 
   7   3  11        0.32       37.93     50.31 o 
   0   4  11        9.56       61.13     21.42 o 
   1   4  11      103.96       68.35     20.71 o 
   2   4  11        3.69        6.33     26.70 o 
   3   4  11       39.99       24.74     14.25 o 
   4   4  11        4.51        7.06     25.96 o 
   5   4  11       34.51       28.27     23.38 o 
   6   4  11       25.00       39.53     23.26 o 
   1   5  11       38.96       76.30     17.19 o 
   2   5  11        9.31       19.56     13.79 o 
   3   5  11       17.29       28.28     18.89 o 
   4   5  11        0.52       -0.48     20.61 o 
   5   5  11        8.34       14.06     20.18 o 
   0   6  11       13.28       17.92     28.13 o 
   1   6  11        0.01      -11.57     11.57 o 
   2   6  11        1.43        5.77     12.71 o 
   3   6  11        8.28       11.75     14.30 o 
   0   0  12       61.85       22.72     29.21 o 
   1   0  12       48.40       59.92     24.64 o 
   1   1  12       21.52       19.69     15.85 o 
                                                 
